# Supplementary material for: Transcriptional and functional motifs defining renal function revealed by single-nucleus RNA sequencing
Source: Proc Natl Acad Sci U S A. 2022 Jun 13;119(25):e2203179119. doi: 10.1073/pnas.2203179119 (PMC9231607; doi:10.1073/pnas.2203179119)
Supplement: Supplementary File [file pnas.2203179119.sd01.xlsx]

## Sheet: Sheet1
	Male malpighian tubules	Female malpighian tubules	Male nephrocytes	Female nephrocytes
Estimated Number of Cells	7966	8883	5986	7888
Mean Reads per Cell	68592	69334	29247	21451
Median Genes per Cell	1540	1536	708	676
Median UMI Counts per Cell	6070	5040	1478	1316
