# Supplementary material for: Transcriptional and functional motifs defining renal function revealed by single-nucleus RNA sequencing
Source: Proc Natl Acad Sci U S A. 2022 Jun 13;119(25):e2203179119. doi: 10.1073/pnas.2203179119 (PMC9231607; doi:10.1073/pnas.2203179119)
Supplement: Supplementary File [file pnas.2203179119.sd02.xlsx]

## Sheet: 2021-05-28_Supplementary_Table_
FBgn	gene	p_val	avg_log2FC	pct.1	pct.2	p_val_adj	cluster
FBgn0263390	Nha2	1.54747e-233	4.40174	1	0.526	2.71781e-229	bar-shape stellate cell
FBgn0005677	dac	0	3.15673	0.789	0.088	0	bar-shape stellate cell
FBgn0028496	CG30116	1.39524e-234	2.82271	0.988	0.355	2.45046e-230	bar-shape stellate cell
FBgn0015774	NetB	0	2.7828	0.696	0.053	0	bar-shape stellate cell
FBgn0000547	ed	1.30777e-186	2.68224	0.991	0.725	2.29683e-182	bar-shape stellate cell
FBgn0010473	tutl	0	2.64418	0.604	0.014	0	bar-shape stellate cell
FBgn0264815	Pde1c	1.88859e-209	2.63773	0.923	0.347	3.31693e-205	bar-shape stellate cell
FBgn0264491	how	2.11103e-171	2.52572	0.985	0.72	3.70759e-167	bar-shape stellate cell
FBgn0029932	CG4607	7.44305e-284	2.52398	0.759	0.13	1.30722e-279	bar-shape stellate cell
FBgn0267001	Ten-a	5.53578e-179	2.44899	0.967	0.409	9.72249e-175	bar-shape stellate cell
FBgn0033788	CG13323	1.07936e-158	2.4458	0.97	0.591	1.89569e-154	bar-shape stellate cell
FBgn0036663	CG9674	5.5245e-179	2.37288	0.979	0.51	9.70268e-175	bar-shape stellate cell
FBgn0027279	l(1)G0196	1.75139e-178	2.36209	0.997	0.812	3.07597e-174	bar-shape stellate cell
FBgn0028789	Doc1	2.34838e-265	2.29014	0.726	0.128	4.12446e-261	bar-shape stellate cell
FBgn0263397	Ih	0	2.27992	0.679	0.083	0	bar-shape stellate cell
FBgn0038653	Octalpha2R	2.55766e-185	2.24423	0.994	0.377	4.49203e-181	bar-shape stellate cell
FBgn0000119	arr	9.69513e-143	2.22573	0.92	0.582	1.70275e-138	bar-shape stellate cell
FBgn0029824	CG3726	6.0912e-132	2.22008	0.878	0.425	1.0698e-127	bar-shape stellate cell
FBgn0000395	cv-2	4.15097e-77	2.16651	0.777	0.449	7.29034e-73	bar-shape stellate cell
FBgn0027570	Nep2	4.71516e-171	2.14831	0.854	0.273	8.28124e-167	bar-shape stellate cell
FBgn0029761	SK	3.67716e-243	2.12901	0.762	0.142	6.4582e-239	bar-shape stellate cell
FBgn0000633	CG17716	3.5442e-158	2.0923	0.75	0.234	6.22467e-154	bar-shape stellate cell
FBgn0040752	Prosap	2.43028e-117	2.08849	0.935	0.565	4.26831e-113	bar-shape stellate cell
FBgn0031011	CG8034	3.06111e-149	2.05085	0.81	0.268	5.37623e-145	bar-shape stellate cell
FBgn0002023	Lim3	9.56143e-229	1.99244	0.935	0.211	1.67927e-224	bar-shape stellate cell
FBgn0265191	Gyg	4.00039e-113	1.9598	0.845	0.486	7.02588e-109	bar-shape stellate cell
FBgn0024150	Ac78C	1.08898e-139	1.94924	0.866	0.337	1.91258e-135	bar-shape stellate cell
FBgn0003866	tsh	4.17658e-190	1.94736	0.964	0.289	7.33533e-186	bar-shape stellate cell
FBgn0035708	axed	7.23367e-149	1.91905	0.807	0.25	1.27045e-144	bar-shape stellate cell
FBgn0003963	ush	1.412e-147	1.9145	0.798	0.272	2.47989e-143	bar-shape stellate cell
FBgn0267912	CanA-14F	1.54473e-130	1.91224	0.979	0.629	2.71301e-126	bar-shape stellate cell
FBgn0266696	Svil	1.86844e-130	1.90391	0.961	0.72	3.28153e-126	bar-shape stellate cell
FBgn0035956	Doc2	1.11352e-282	1.90338	0.557	0.066	1.95568e-278	bar-shape stellate cell
FBgn0027660	blot	7.66985e-72	1.89294	0.759	0.493	1.34706e-67	bar-shape stellate cell
FBgn0003651	svp	3.27036e-195	1.88974	0.583	0.101	5.74373e-191	bar-shape stellate cell
FBgn0030890	CG7536	2.84403e-108	1.88439	0.878	0.507	4.99498e-104	bar-shape stellate cell
FBgn0010620	CG10939	1.3463e-110	1.8716	0.815	0.357	2.3645e-106	bar-shape stellate cell
FBgn0283680	IP3K2	1.12922e-139	1.86443	0.967	0.68	1.98324e-135	bar-shape stellate cell
FBgn0035610	Lkr	2.91109e-134	1.82229	0.83	0.271	5.11275e-130	bar-shape stellate cell
FBgn0036518	RhoGAP71E	1.83554e-115	1.82096	0.923	0.68	3.22376e-111	bar-shape stellate cell
FBgn0052264	CG32264	2.32982e-149	1.77288	0.979	0.782	4.09186e-145	bar-shape stellate cell
FBgn0038679	CG6040	3.71296e-125	1.76069	0.634	0.173	6.52106e-121	bar-shape stellate cell
FBgn0004370	Ptp10D	1.8631e-122	1.75934	0.827	0.341	3.27216e-118	bar-shape stellate cell
FBgn0000183	BicD	6.61003e-109	1.73187	0.893	0.608	1.16092e-104	bar-shape stellate cell
FBgn0259735	mtgo	2.29486e-128	1.72975	0.979	0.707	4.03047e-124	bar-shape stellate cell
FBgn0285917	sbb	3.88103e-145	1.6968	0.985	0.845	6.81625e-141	bar-shape stellate cell
FBgn0034709	Swim	6.48379e-83	1.69015	0.592	0.22	1.13875e-78	bar-shape stellate cell
FBgn0003502	Btk29A	3.52663e-83	1.67233	0.845	0.543	6.19382e-79	bar-shape stellate cell
FBgn0053556	form3	4.11726e-136	1.66473	0.598	0.141	7.23114e-132	bar-shape stellate cell
FBgn0020503	CLIP-190	3.83737e-139	1.6167	0.994	0.826	6.73958e-135	bar-shape stellate cell
FBgn0034644	CG10082	2.31361e-95	1.58994	0.926	0.672	4.0634e-91	bar-shape stellate cell
FBgn0262169	magu	2.98305e-75	1.58503	0.58	0.249	5.23913e-71	bar-shape stellate cell
FBgn0259683	Ir40a	3.9225e-75	1.57675	0.881	0.638	6.88909e-71	bar-shape stellate cell
FBgn0001316	klar	1.49933e-146	1.56076	0.991	0.822	2.63327e-142	bar-shape stellate cell
FBgn0052521	CG32521	1.85432e-102	1.55672	0.72	0.253	3.25674e-98	bar-shape stellate cell
FBgn0261258	rgn	4.7284e-99	1.5394	0.94	0.702	8.30448e-95	bar-shape stellate cell
FBgn0039492	CG6051	2.44183e-90	1.53842	0.902	0.684	4.28858e-86	bar-shape stellate cell
FBgn0259678	sqa	6.82893e-79	1.51505	0.667	0.298	1.19936e-74	bar-shape stellate cell
FBgn0038874	ETHR	3.83479e-294	1.51194	0.452	0.038	6.73504e-290	bar-shape stellate cell
FBgn0039590	CG10011	2.11534e-99	1.49428	0.905	0.535	3.71517e-95	bar-shape stellate cell
FBgn0032123	Oatp30B	2.89833e-85	1.48543	0.899	0.619	5.09033e-81	bar-shape stellate cell
FBgn0014388	sty	9.4291e-89	1.48467	0.893	0.54	1.65603e-84	bar-shape stellate cell
FBgn0264357	SNF4Agamma	1.91117e-154	1.47062	0.997	0.888	3.35659e-150	bar-shape stellate cell
FBgn0261554	CG42672	1.02908e-93	1.46776	0.958	0.689	1.80738e-89	bar-shape stellate cell
FBgn0032694	MESR3	7.99184e-63	1.43424	0.83	0.564	1.40361e-58	bar-shape stellate cell
FBgn0262738	norpA	1.38494e-111	1.43148	0.94	0.601	2.43238e-107	bar-shape stellate cell
FBgn0004569	aos	1.24261e-68	1.41143	0.554	0.213	2.18239e-64	bar-shape stellate cell
FBgn0026374	Rhp	2.00938e-55	1.39707	0.536	0.258	3.52907e-51	bar-shape stellate cell
FBgn0000008	a	1.56979e-105	1.38483	0.497	0.124	2.75702e-101	bar-shape stellate cell
FBgn0002945	nkd	5.27284e-89	1.37099	0.955	0.692	9.26069e-85	bar-shape stellate cell
FBgn0003209	raw	3.18366e-65	1.3663	0.81	0.582	5.59147e-61	bar-shape stellate cell
FBgn0085370	Pde11	2.91184e-122	1.36501	0.985	0.788	5.11406e-118	bar-shape stellate cell
FBgn0265413	CG44325	5.59343e-95	1.36353	0.321	0.057	9.82373e-91	bar-shape stellate cell
FBgn0045842	yuri	8.61959e-66	1.36007	0.598	0.275	1.51386e-61	bar-shape stellate cell
FBgn0033188	Drat	2.14085e-33	1.3565	0.658	0.49	3.75998e-29	bar-shape stellate cell
FBgn0000024	Ace	7.12884e-38	1.35299	0.324	0.119	1.25204e-33	bar-shape stellate cell
FBgn0085354	CG34325	3.1463e-70	1.34698	0.705	0.318	5.52585e-66	bar-shape stellate cell
FBgn0003091	Pkc53E	2.23893e-120	1.34074	0.521	0.121	3.93222e-116	bar-shape stellate cell
FBgn0031738	CG9171	1.22947e-86	1.33372	0.926	0.695	2.15932e-82	bar-shape stellate cell
FBgn0035896	CG6983	5.53981e-41	1.31344	0.571	0.347	9.72958e-37	bar-shape stellate cell
FBgn0003731	Egfr	2.46068e-105	1.31159	0.973	0.744	4.32169e-101	bar-shape stellate cell
FBgn0053080	CG33080	4.39019e-78	1.31137	0.875	0.591	7.71049e-74	bar-shape stellate cell
FBgn0004456	mew	2.5755e-117	1.3098	0.994	0.91	4.52336e-113	bar-shape stellate cell
FBgn0052758	Snx27	2.0371e-51	1.29229	0.676	0.443	3.57775e-47	bar-shape stellate cell
FBgn0004359	T48	4.40616e-93	1.29183	0.932	0.6	7.73855e-89	bar-shape stellate cell
FBgn0053126	NLaz	5.80422e-74	1.28601	0.738	0.39	1.01939e-69	bar-shape stellate cell
FBgn0001258	Ldh	5.32634e-185	1.27707	0.33	0.032	9.35465e-181	bar-shape stellate cell
FBgn0004885	tok	2.63895e-107	1.24814	0.262	0.034	4.63479e-103	bar-shape stellate cell
FBgn0263995	cpo	3.22473e-105	1.24314	0.97	0.759	5.6636e-101	bar-shape stellate cell
FBgn0030847	CG12991	6.65382e-47	1.2417	0.577	0.311	1.16861e-42	bar-shape stellate cell
FBgn0263005	CG43313	4.603e-54	1.24087	0.551	0.241	8.08425e-50	bar-shape stellate cell
FBgn0037720	CG8312	1.94104e-82	1.23487	0.976	0.825	3.40904e-78	bar-shape stellate cell
FBgn0050460	CG30460	2.64022e-59	1.22464	0.78	0.501	4.63703e-55	bar-shape stellate cell
FBgn0020251	sfl	1.33331e-58	1.21697	0.812	0.589	2.34169e-54	bar-shape stellate cell
FBgn0031191	Cp110	8.89402e-61	1.20415	0.848	0.639	1.56206e-56	bar-shape stellate cell
FBgn0085409	smal	2.20211e-58	1.20319	0.44	0.161	3.86757e-54	bar-shape stellate cell
FBgn0030251	CG2145	2.38782e-165	1.17789	0.298	0.029	4.19372e-161	bar-shape stellate cell
FBgn0032633	Lrch	1.2221e-56	1.16417	0.485	0.184	2.14637e-52	bar-shape stellate cell
FBgn0052982	CG32982	1.31717e-69	1.15871	0.914	0.629	2.31334e-65	bar-shape stellate cell
FBgn0020278	loco	5.13189e-19	1.15716	0.521	0.4	9.01314e-15	bar-shape stellate cell
FBgn0001235	hth	4.66996e-122	1.14948	1	0.865	8.20185e-118	bar-shape stellate cell
FBgn0261873	sdt	9.89316e-68	1.14655	0.896	0.617	1.73754e-63	bar-shape stellate cell
FBgn0015903	apt	1.53955e-68	1.14073	0.836	0.436	2.70391e-64	bar-shape stellate cell
FBgn0030964	Pvf1	5.4442e-67	1.13957	0.824	0.446	9.56165e-63	bar-shape stellate cell
FBgn0010223	Galphaf	3.39645e-22	1.13782	0.485	0.335	5.96519e-18	bar-shape stellate cell
FBgn0259171	Pde9	1.74102e-37	1.13581	0.824	0.644	3.05775e-33	bar-shape stellate cell
FBgn0000273	Pka-C1	8.0965e-81	1.12279	0.932	0.745	1.42199e-76	bar-shape stellate cell
FBgn0011661	Moe	4.71928e-85	1.10631	0.955	0.783	8.28847e-81	bar-shape stellate cell
FBgn0026197	lncRNA:noe	5.43681e-23	1.09949	0.479	0.331	9.54868e-19	bar-shape stellate cell
FBgn0261549	rdgA	5.46743e-98	1.0962	0.988	0.776	9.60245e-94	bar-shape stellate cell
FBgn0052666	Drak	1.6174e-100	1.08693	0.979	0.807	2.84064e-96	bar-shape stellate cell
FBgn0003118	pnt	5.32827e-76	1.08421	0.938	0.706	9.35804e-72	bar-shape stellate cell
FBgn0265276	l(3)neo38	4.35126e-52	1.08352	0.649	0.372	7.64211e-48	bar-shape stellate cell
FBgn0027356	Amph	2.07394e-56	1.07964	0.896	0.7	3.64246e-52	bar-shape stellate cell
FBgn0263289	scrib	6.84175e-77	1.07536	0.946	0.78	1.20162e-72	bar-shape stellate cell
FBgn0003079	Raf	2.38706e-35	1.07495	0.42	0.201	4.1924e-31	bar-shape stellate cell
FBgn0062978	CG31808	3.31495e-33	1.07009	0.476	0.261	5.82205e-29	bar-shape stellate cell
FBgn0036844	Mkp3	2.03553e-44	1.03055	0.836	0.665	3.575e-40	bar-shape stellate cell
FBgn0004387	Klp98A	8.47482e-33	1.01969	0.616	0.468	1.48843e-28	bar-shape stellate cell
FBgn0262870	axo	1.09687e-93	1.01737	0.985	0.732	1.92644e-89	bar-shape stellate cell
FBgn0036165	chrb	7.28059e-43	1.00182	0.723	0.467	1.27869e-38	bar-shape stellate cell
FBgn0053653	Cadps	8.51156e-39	0.989685	0.542	0.292	1.49489e-34	bar-shape stellate cell
FBgn0034636	twz	0	0.988116	0.235	0.007	0	bar-shape stellate cell
FBgn0023510	Rbcn-3B	6.5613e-28	0.967692	0.616	0.475	1.15236e-23	bar-shape stellate cell
FBgn0259163	CG42268	1.89197e-65	0.957882	0.914	0.671	3.32287e-61	bar-shape stellate cell
FBgn0051815	CG31815	1.38491e-33	0.953247	0.458	0.236	2.43231e-29	bar-shape stellate cell
FBgn0037989	ATP8B	5.20713e-27	0.947974	0.631	0.485	9.14529e-23	bar-shape stellate cell
FBgn0022787	Hel89B	2.71505e-22	0.943256	0.488	0.344	4.76844e-18	bar-shape stellate cell
FBgn0033744	Dh44-R2	3.80373e-37	0.942444	0.747	0.549	6.6805e-33	bar-shape stellate cell
FBgn0086779	step	1.50605e-45	0.935164	0.824	0.649	2.64507e-41	bar-shape stellate cell
FBgn0262018	CadN2	4.11784e-44	0.930549	0.887	0.664	7.23217e-40	bar-shape stellate cell
FBgn0035400	CG11537	6.62824e-31	0.912215	0.676	0.549	1.16412e-26	bar-shape stellate cell
FBgn0038881	CG16791	3.66456e-66	0.910752	0.938	0.751	6.43607e-62	bar-shape stellate cell
FBgn0086450	su(r)	6.55466e-17	0.902217	0.473	0.344	1.1512e-12	bar-shape stellate cell
FBgn0259685	crb	1.63426e-26	0.89423	0.613	0.427	2.87025e-22	bar-shape stellate cell
FBgn0034723	CG13506	2.52687e-30	0.892558	0.726	0.609	4.43795e-26	bar-shape stellate cell
FBgn0039831	CG12054	4.83953e-53	0.891684	0.92	0.73	8.49966e-49	bar-shape stellate cell
FBgn0052423	shep	1.87393e-92	0.889907	0.991	0.894	3.29119e-88	bar-shape stellate cell
FBgn0016797	fz2	1.11684e-47	0.88146	0.875	0.67	1.96151e-43	bar-shape stellate cell
FBgn0031897	CG13784	6.81907e-59	0.881165	0.943	0.743	1.19763e-54	bar-shape stellate cell
FBgn0266377	Pde8	6.65183e-48	0.876694	0.902	0.695	1.16826e-43	bar-shape stellate cell
FBgn0265180	CG44245	9.79174e-12	0.866893	0.446	0.37	1.71972e-07	bar-shape stellate cell
FBgn0030052	CG12065	5.93415e-18	0.866224	0.643	0.567	1.04222e-13	bar-shape stellate cell
FBgn0053087	LRP1	1.96198e-11	0.866148	0.452	0.372	3.44582e-07	bar-shape stellate cell
FBgn0021800	Reph	7.73344e-11	0.864187	0.408	0.328	1.35822e-06	bar-shape stellate cell
FBgn0000414	Dab	4.79377e-19	0.854689	0.545	0.432	8.41931e-15	bar-shape stellate cell
FBgn0264895	RapGAP1	4.25305e-25	0.839352	0.67	0.474	7.46964e-21	bar-shape stellate cell
FBgn0035914	CG6282	3.83844e-259	0.835699	0.134	0.002	6.74145e-255	bar-shape stellate cell
FBgn0027339	jim	7.47254e-58	0.833552	0.955	0.784	1.3124e-53	bar-shape stellate cell
FBgn0051183	CG31183	7.79126e-16	0.833468	0.31	0.174	1.36838e-11	bar-shape stellate cell
FBgn0027287	Gmap	3.68849e-52	0.830128	0.946	0.831	6.47809e-48	bar-shape stellate cell
FBgn0036493	CG7255	7.40044e-28	0.828291	0.693	0.546	1.29974e-23	bar-shape stellate cell
FBgn0001168	h	1.1156e-16	0.82003	0.824	0.703	1.95933e-12	bar-shape stellate cell
FBgn0261553	CG42671	1.71029e-29	0.818835	0.714	0.589	3.00378e-25	bar-shape stellate cell
FBgn0265082	Cdep	1.21764e-36	0.814911	0.821	0.659	2.13855e-32	bar-shape stellate cell
FBgn0004889	tws	3.89953e-28	0.806993	0.78	0.676	6.84875e-24	bar-shape stellate cell
FBgn0040071	tara	4.42966e-35	0.806563	0.756	0.577	7.77981e-31	bar-shape stellate cell
FBgn0263355	CG31688	1.13275e-07	0.790777	0.363	0.31	0.00198946	bar-shape stellate cell
FBgn0005640	Eip63E	3.55804e-62	0.790478	0.988	0.884	6.24898e-58	bar-shape stellate cell
FBgn0038744	CG4733	1.06718e-55	0.790163	0.223	0.045	1.87429e-51	bar-shape stellate cell
FBgn0032129	jp	1.7425e-19	0.784818	0.33	0.17	3.06034e-15	bar-shape stellate cell
FBgn0263776	CG43693	2.47313e-38	0.766427	0.738	0.46	4.34356e-34	bar-shape stellate cell
FBgn0000097	aop	3.00834e-31	0.76396	0.857	0.683	5.28355e-27	bar-shape stellate cell
FBgn0001404	egh	2.168e-28	0.763223	0.756	0.634	3.80766e-24	bar-shape stellate cell
FBgn0026179	siz	4.34979e-53	0.753419	0.961	0.811	7.63954e-49	bar-shape stellate cell
FBgn0037100	CapaR	1.20057e-11	0.747755	0.351	0.252	2.10857e-07	bar-shape stellate cell
FBgn0026319	Traf4	1.22437e-49	0.745088	0.446	0.154	2.15036e-45	bar-shape stellate cell
FBgn0086358	Tab2	2.14432e-21	0.73348	0.67	0.577	3.76607e-17	bar-shape stellate cell
FBgn0266227	lncRNA:CR44922	2.93434e-32	0.732351	0.247	0.081	5.15357e-28	bar-shape stellate cell
FBgn0285955	cv-c	5.24605e-49	0.730545	0.952	0.76	9.21364e-45	bar-shape stellate cell
FBgn0040397	CG3655	1.73107e-53	0.72916	0.982	0.71	3.04028e-49	bar-shape stellate cell
FBgn0286511	Pld	6.23946e-23	0.725367	0.702	0.602	1.09584e-18	bar-shape stellate cell
FBgn0260632	dl	6.22847e-19	0.719105	0.595	0.479	1.09391e-14	bar-shape stellate cell
FBgn0036816	Indy	1.31319e-25	0.718432	0.622	0.376	2.30636e-21	bar-shape stellate cell
FBgn0035432	ZnT63C	9.41206e-13	0.711534	0.598	0.534	1.65304e-08	bar-shape stellate cell
FBgn0001226	Hsp27	0.000392724	0.704884	0.387	0.337	1	bar-shape stellate cell
FBgn0031566	CG2818	5.45238e-12	0.703362	0.482	0.422	9.57601e-08	bar-shape stellate cell
FBgn0032590	CG4631	3.55933e-18	0.700487	0.283	0.141	6.25125e-14	bar-shape stellate cell
FBgn0263413	lncRNA:CR43459	2.46797e-23	0.700156	0.732	0.62	4.33449e-19	bar-shape stellate cell
FBgn0052843	Dh31-R	3.04382e-25	0.688938	0.771	0.535	5.34586e-21	bar-shape stellate cell
FBgn0041604	dlp	2.99527e-10	0.688581	0.476	0.412	5.26059e-06	bar-shape stellate cell
FBgn0000163	baz	1.06195e-40	0.68846	0.851	0.646	1.8651e-36	bar-shape stellate cell
FBgn0021764	sdk	1.55337e-23	0.686876	0.732	0.614	2.72818e-19	bar-shape stellate cell
FBgn0010303	hep	2.94808e-19	0.686514	0.643	0.563	5.17771e-15	bar-shape stellate cell
FBgn0086676	spin	2.4738e-16	0.682937	0.577	0.498	4.34474e-12	bar-shape stellate cell
FBgn0038286	CG6966	1.93838e-22	0.677437	0.732	0.593	3.40438e-18	bar-shape stellate cell
FBgn0013272	Gp150	1.01602e-37	0.675561	0.893	0.78	1.78443e-33	bar-shape stellate cell
FBgn0032305	CG6700	2.4293e-33	0.674001	0.824	0.7	4.26658e-29	bar-shape stellate cell
FBgn0033987	ckn	5.45865e-31	0.671173	0.857	0.691	9.58702e-27	bar-shape stellate cell
FBgn0040299	Myo28B1	1.32539e-25	0.668248	0.318	0.139	2.32778e-21	bar-shape stellate cell
FBgn0038975	Nrx-1	7.29405e-36	0.667703	0.161	0.034	1.28105e-31	bar-shape stellate cell
FBgn0030892	CG7206	4.95812e-16	0.658531	0.542	0.453	8.70794e-12	bar-shape stellate cell
FBgn0250869	CG42240	4.08719e-08	0.657761	0.277	0.187	0.000717833	bar-shape stellate cell
FBgn0050069	CG30069	1.29242e-07	0.656727	0.482	0.467	0.00226987	bar-shape stellate cell
FBgn0033236	CG14764	1.64591e-06	0.654509	0.435	0.407	0.0289072	bar-shape stellate cell
FBgn0035237	CG13917	1.77017e-10	0.652154	0.351	0.244	3.10894e-06	bar-shape stellate cell
FBgn0263408	asRNA:CR43454	1.74157e-101	0.651788	0.19	0.019	3.05872e-97	bar-shape stellate cell
FBgn0035720	CG10077	3.36458e-35	0.642902	0.958	0.816	5.90922e-31	bar-shape stellate cell
FBgn0033483	egr	6.04871e-09	0.640575	0.417	0.354	0.000106233	bar-shape stellate cell
FBgn0027343	fz3	3.49755e-12	0.637837	0.312	0.193	6.14275e-08	bar-shape stellate cell
FBgn0032373	Vha100-5	3.82953e-25	0.630671	0.476	0.258	6.7258e-21	bar-shape stellate cell
FBgn0085227	CG34198	1.33055e-10	0.626206	0.315	0.213	2.33685e-06	bar-shape stellate cell
FBgn0015040	Cyp9c1	8.04962e-12	0.624629	0.324	0.214	1.41375e-07	bar-shape stellate cell
FBgn0028527	CG18507	2.88297e-05	0.624431	0.42	0.401	0.506336	bar-shape stellate cell
FBgn0033313	Cirl	3.68008e-50	0.623519	0.943	0.788	6.46333e-46	bar-shape stellate cell
FBgn0001233	Hsp83	5.69815e-13	0.619537	0.792	0.72	1.00077e-08	bar-shape stellate cell
FBgn0262081	Csk	2.14427e-30	0.619243	0.833	0.681	3.76599e-26	bar-shape stellate cell
FBgn0034606	ASPP	1.84101e-19	0.617322	0.664	0.548	3.23336e-15	bar-shape stellate cell
FBgn0264443	CG43861	8.32487e-28	0.612035	0.14	0.033	1.4621e-23	bar-shape stellate cell
FBgn0283657	Tlk	8.02283e-43	0.608698	0.952	0.814	1.40905e-38	bar-shape stellate cell
FBgn0267641	lncRNA:CR45979	0.000102217	0.603975	0.304	0.271	1	bar-shape stellate cell
FBgn0035954	Doc3	1.05901e-16	0.600325	0.202	0.087	1.85995e-12	bar-shape stellate cell
FBgn0035563	CG13716	6.89839e-05	0.596299	0.262	0.206	1	bar-shape stellate cell
FBgn0283451	br	0.000159668	0.593477	0.408	0.4	1	bar-shape stellate cell
FBgn0260635	Diap1	1.49877e-20	0.590087	0.756	0.657	2.63228e-16	bar-shape stellate cell
FBgn0026086	Adar	6.57929e-14	0.587765	0.592	0.541	1.15552e-09	bar-shape stellate cell
FBgn0035626	lin-28	7.74801e-11	0.586256	0.33	0.217	1.36078e-06	bar-shape stellate cell
FBgn0041096	rols	1.34253e-21	0.583501	0.815	0.649	2.35789e-17	bar-shape stellate cell
FBgn0250819	CG33521	7.10103e-14	0.579433	0.131	0.047	1.24715e-09	bar-shape stellate cell
FBgn0261239	Hr39	1.35747e-18	0.57916	0.774	0.652	2.38412e-14	bar-shape stellate cell
FBgn0035983	CG4080	1.30819e-12	0.578734	0.598	0.501	2.29757e-08	bar-shape stellate cell
FBgn0053207	pxb	0.00200734	0.577219	0.342	0.324	1	bar-shape stellate cell
FBgn0263077	CG43340	2.94794e-30	0.576455	0.952	0.766	5.17747e-26	bar-shape stellate cell
FBgn0032122	CG31883	0.000195634	0.573554	0.265	0.226	1	bar-shape stellate cell
FBgn0261461	RhoGAP18B	4.6946e-37	0.573052	0.878	0.715	8.24512e-33	bar-shape stellate cell
FBgn0267348	LanB2	1.13804e-19	0.572383	0.217	0.087	1.99873e-15	bar-shape stellate cell
FBgn0261445	sgl	2.81573e-07	0.570543	0.488	0.468	0.00494526	bar-shape stellate cell
FBgn0001087	g	0.000398574	0.566975	0.435	0.449	1	bar-shape stellate cell
FBgn0031975	Tg	0.00514203	0.566414	0.324	0.327	1	bar-shape stellate cell
FBgn0261570	raskol	1.29229e-20	0.566399	0.762	0.647	2.26965e-16	bar-shape stellate cell
FBgn0004509	Fur1	2.13808e-38	0.564105	0.97	0.797	3.75511e-34	bar-shape stellate cell
FBgn0086347	Myo31DF	4.40389e-15	0.562682	0.354	0.2	7.73455e-11	bar-shape stellate cell
FBgn0004364	18w	4.49904e-53	0.562467	0.188	0.033	7.90166e-49	bar-shape stellate cell
FBgn0250867	CG42238	5.86288e-35	0.561711	0.818	0.641	1.0297e-30	bar-shape stellate cell
FBgn0261547	Exn	4.29241e-20	0.560269	0.723	0.607	7.53876e-16	bar-shape stellate cell
FBgn0260400	elav	0.00225794	0.558815	0.327	0.316	1	bar-shape stellate cell
FBgn0261260	mgl	4.68421e-34	0.55759	0.932	0.698	8.22688e-30	bar-shape stellate cell
FBgn0051158	Efa6	9.45435e-14	0.556408	0.589	0.511	1.66047e-09	bar-shape stellate cell
FBgn0001225	Hsp26	0.00537743	0.55467	0.396	0.376	1	bar-shape stellate cell
FBgn0031012	CG8051	1.3314e-23	0.552766	0.298	0.126	2.33835e-19	bar-shape stellate cell
FBgn0035375	Pgant6	9.92129e-08	0.551852	0.25	0.169	0.00174248	bar-shape stellate cell
FBgn0030484	GstT4	5.85324e-10	0.549428	0.312	0.195	1.028e-05	bar-shape stellate cell
FBgn0010313	corto	7.64553e-23	0.548483	0.818	0.657	1.34279e-18	bar-shape stellate cell
FBgn0259212	cno	3.37598e-15	0.547839	0.682	0.601	5.92923e-11	bar-shape stellate cell
FBgn0000711	flw	1.99568e-14	0.547742	0.679	0.595	3.50502e-10	bar-shape stellate cell
FBgn0040271	Sulf1	1.26948e-11	0.546285	0.268	0.157	2.22959e-07	bar-shape stellate cell
FBgn0000422	Ddc	5.9614e-14	0.539588	0.134	0.049	1.047e-09	bar-shape stellate cell
FBgn0264495	gpp	5.61141e-31	0.538621	0.881	0.736	9.85532e-27	bar-shape stellate cell
FBgn0051523	CG31523	5.34478e-10	0.537855	0.44	0.356	9.38704e-06	bar-shape stellate cell
FBgn0040600	CG13631	0.00424824	0.536678	0.348	0.349	1	bar-shape stellate cell
FBgn0004507	GlyP	2.91284e-11	0.53558	0.259	0.152	5.11581e-07	bar-shape stellate cell
FBgn0263782	Hmgcr	1.00435e-05	0.532125	0.452	0.432	0.176394	bar-shape stellate cell
FBgn0044028	Notum	1.1203e-17	0.531803	0.235	0.099	1.96758e-13	bar-shape stellate cell
FBgn0039034	Or94b	1.73761e-53	0.530991	0.173	0.029	3.05176e-49	bar-shape stellate cell
FBgn0037751	topi	1.14708e-16	0.529918	0.229	0.103	2.01462e-12	bar-shape stellate cell
FBgn0003345	sd	4.57995e-21	0.529288	0.827	0.728	8.04377e-17	bar-shape stellate cell
FBgn0040505	Alk	4.18549e-110	0.527764	0.122	0.007	7.35097e-106	bar-shape stellate cell
FBgn0029823	Shmt	1.64998e-11	0.52663	0.235	0.129	2.89786e-07	bar-shape stellate cell
FBgn0003721	Tm1	9.88833e-32	0.526029	0.964	0.839	1.73669e-27	bar-shape stellate cell
FBgn0027335	Rip11	1.53733e-14	0.515695	0.688	0.612	2.70002e-10	bar-shape stellate cell
FBgn0036576	CG5151	1.65873e-21	0.515659	0.982	0.859	2.91323e-17	bar-shape stellate cell
FBgn0034049	bdg	6.81627e-07	0.514366	0.25	0.175	0.0119714	bar-shape stellate cell
FBgn0267390	dop	2.55266e-05	0.512988	0.467	0.457	0.448323	bar-shape stellate cell
FBgn0033982	Cyp317a1	2.48777e-05	0.51151	0.33	0.285	0.436927	bar-shape stellate cell
FBgn0037705	mura	7.99278e-15	0.506906	0.756	0.676	1.40377e-10	bar-shape stellate cell
FBgn0037963	Cad87A	0.0156415	0.506421	0.262	0.25	1	bar-shape stellate cell
FBgn0029084	gom	8.79721e-22	0.503488	0.113	0.027	1.54505e-17	bar-shape stellate cell
FBgn0030479	Rbp1-like	2.42164e-16	0.499993	0.815	0.692	4.25313e-12	bar-shape stellate cell
FBgn0016917	Stat92E	6.43345e-31	0.498876	0.92	0.792	1.12991e-26	bar-shape stellate cell
FBgn0003321	sbr	1.05648e-19	0.498604	0.917	0.751	1.8555e-15	bar-shape stellate cell
FBgn0085359	CG34330	0.000285562	0.492089	0.274	0.219	1	bar-shape stellate cell
FBgn0036279	Ncc69	2.81316e-25	0.491745	0.345	0.146	4.94074e-21	bar-shape stellate cell
FBgn0027561	CG18659	8.87292e-05	0.491704	0.479	0.497	1	bar-shape stellate cell
FBgn0262475	bru2	6.41089e-41	0.49144	0.997	0.904	1.12594e-36	bar-shape stellate cell
FBgn0260941	app	9.07433e-29	0.489476	0.932	0.749	1.59372e-24	bar-shape stellate cell
FBgn0053094	Synd	2.03815e-10	0.489121	0.574	0.543	3.5796e-06	bar-shape stellate cell
FBgn0032587	CG5953	6.99795e-13	0.484038	0.714	0.624	1.22905e-08	bar-shape stellate cell
FBgn0035772	Sh3beta	0.000120554	0.483591	0.435	0.435	1	bar-shape stellate cell
FBgn0031896	CG4502	0.00504574	0.481717	0.354	0.36	1	bar-shape stellate cell
FBgn0034885	Eglp4	5.07799e-05	0.480707	0.345	0.29	0.891848	bar-shape stellate cell
FBgn0263392	Tet	6.37178e-44	0.478662	0.988	0.893	1.11908e-39	bar-shape stellate cell
FBgn0051116	ClC-a	6.45325e-20	0.477611	0.783	0.657	1.13338e-15	bar-shape stellate cell
FBgn0032006	Pvr	1.39273e-14	0.476912	0.807	0.667	2.44606e-10	bar-shape stellate cell
FBgn0040297	Nhe2	5.81331e-22	0.474584	0.307	0.13	1.02099e-17	bar-shape stellate cell
FBgn0036862	Gbs-76A	0.008089	0.469872	0.14	0.107	1	bar-shape stellate cell
FBgn0000477	DNaseII	1.62944e-12	0.468519	0.155	0.064	2.86178e-08	bar-shape stellate cell
FBgn0028360	Cdc7	0.0909755	0.462857	0.274	0.273	1	bar-shape stellate cell
FBgn0032400	CG6770	7.28045e-18	0.461913	0.97	0.896	1.27867e-13	bar-shape stellate cell
FBgn0267336	Glut4EF	6.52006e-32	0.461252	0.991	0.929	1.14512e-27	bar-shape stellate cell
FBgn0032938	CG8671	5.21975e-16	0.461055	0.732	0.651	9.16744e-12	bar-shape stellate cell
FBgn0266376	lncRNA:CR45018	1.38772e-12	0.460946	0.729	0.625	2.43725e-08	bar-shape stellate cell
FBgn0263391	hts	5.30811e-15	0.460468	0.729	0.645	9.32264e-11	bar-shape stellate cell
FBgn0028979	tio	4.24573e-14	0.4602	0.214	0.097	7.45678e-10	bar-shape stellate cell
FBgn0261560	Thor	2.61933e-11	0.456709	0.756	0.681	4.60033e-07	bar-shape stellate cell
FBgn0012036	Aldh	0.0020617	0.455118	0.446	0.456	1	bar-shape stellate cell
FBgn0002526	LanA	1.00013e-27	0.453129	0.268	0.095	1.75652e-23	bar-shape stellate cell
FBgn0000578	ena	8.08946e-10	0.444135	0.64	0.566	1.42075e-05	bar-shape stellate cell
FBgn0265487	mbl	5.72e-33	0.44078	0.979	0.897	1.0046e-28	bar-shape stellate cell
FBgn0284435	tyn	6.94846e-06	0.439911	0.485	0.428	0.122036	bar-shape stellate cell
FBgn0260743	GC1	1.10057e-13	0.438754	0.161	0.065	1.93293e-09	bar-shape stellate cell
FBgn0034091	mrj	1.57093e-07	0.43716	0.598	0.571	0.00275903	bar-shape stellate cell
FBgn0037217	CG14636	0.006119	0.435582	0.14	0.105	1	bar-shape stellate cell
FBgn0261859	CG42788	4.96245e-18	0.433653	0.607	0.46	8.71555e-14	bar-shape stellate cell
FBgn0023458	Rbcn-3A	0.00204399	0.431859	0.36	0.359	1	bar-shape stellate cell
FBgn0265998	Doa	1.20568e-16	0.430815	0.863	0.722	2.11753e-12	bar-shape stellate cell
FBgn0286516	aqz	4.52889e-24	0.429965	0.982	0.951	7.95409e-20	bar-shape stellate cell
FBgn0010762	simj	2.94017e-09	0.42783	0.631	0.589	5.16382e-05	bar-shape stellate cell
FBgn0044323	Cka	6.89861e-07	0.427617	0.545	0.54	0.012116	bar-shape stellate cell
FBgn0261703	gce	3.70431e-13	0.424836	0.839	0.742	6.50588e-09	bar-shape stellate cell
FBgn0039229	Saf-B	9.66303e-09	0.424753	0.679	0.632	0.000169712	bar-shape stellate cell
FBgn0032026	CG7627	7.71547e-12	0.424444	0.217	0.11	1.35507e-07	bar-shape stellate cell
FBgn0031602	CG15431	1.4835e-13	0.423358	0.107	0.034	2.60548e-09	bar-shape stellate cell
FBgn0033448	hebe	1.11034e-06	0.419807	0.562	0.537	0.0195008	bar-shape stellate cell
FBgn0031571	bark	0.0661932	0.419504	0.304	0.311	1	bar-shape stellate cell
FBgn0003415	skd	2.2571e-13	0.418091	0.777	0.7	3.96414e-09	bar-shape stellate cell
FBgn0000250	cact	3.99285e-05	0.417663	0.592	0.588	0.701264	bar-shape stellate cell
FBgn0267910	lncRNA:CR34335	5.55664e-30	0.4141	0.997	0.971	9.75913e-26	bar-shape stellate cell
FBgn0038381	EndoU	0.00354714	0.414007	0.217	0.185	1	bar-shape stellate cell
FBgn0259236	comm3	4.32666e-10	0.411651	0.69	0.554	7.59891e-06	bar-shape stellate cell
FBgn0030870	CG6398	3.34653e-14	0.411111	0.167	0.066	5.87751e-10	bar-shape stellate cell
FBgn0013276	Hsp70Ab	0.0356919	0.407904	0.214	0.194	1	bar-shape stellate cell
FBgn0032482	Pect	0.225836	0.406938	0.229	0.232	1	bar-shape stellate cell
FBgn0037084	Syx6	0.0420514	0.40655	0.265	0.26	1	bar-shape stellate cell
FBgn0265140	Meltrin	0.0101592	0.406485	0.417	0.417	1	bar-shape stellate cell
FBgn0025390	Mur2B	6.26256e-13	0.404684	0.836	0.701	1.09989e-08	bar-shape stellate cell
FBgn0029903	pod1	8.8212e-05	0.402457	0.345	0.304	1	bar-shape stellate cell
FBgn0037238	CG1090	3.81969e-14	0.401324	0.152	0.059	6.70852e-10	bar-shape stellate cell
FBgn0263316	Mrp4	0.363407	0.399371	0.289	0.328	1	bar-shape stellate cell
FBgn0086686	l(3)L1231	6.19318e-16	0.396226	0.869	0.746	1.08771e-11	bar-shape stellate cell
FBgn0036896	wnd	7.48745e-06	0.395448	0.557	0.542	0.131502	bar-shape stellate cell
FBgn0033252	CG12769	0.206968	0.395121	0.256	0.273	1	bar-shape stellate cell
FBgn0260462	CG12163	4.08595e-06	0.394372	0.589	0.562	0.0717616	bar-shape stellate cell
FBgn0030662	CG9220	0.233633	0.394191	0.274	0.304	1	bar-shape stellate cell
FBgn0278608	Dsp1	2.38106e-11	0.394025	0.652	0.607	4.18186e-07	bar-shape stellate cell
FBgn0015229	glec	0.00121727	0.393872	0.461	0.47	1	bar-shape stellate cell
FBgn0038659	EndoA	0.00625162	0.392153	0.411	0.441	1	bar-shape stellate cell
FBgn0040491	Buffy	2.69289e-27	0.390763	0.542	0.267	4.72953e-23	bar-shape stellate cell
FBgn0030846	CG12992	9.3278e-05	0.390295	0.128	0.078	1	bar-shape stellate cell
FBgn0001987	Gli	0.000159287	0.38965	0.318	0.27	1	bar-shape stellate cell
FBgn0026376	Rgl	0.000155517	0.38889	0.446	0.43	1	bar-shape stellate cell
FBgn0039637	Ctl2	8.66182e-08	0.388775	0.554	0.516	0.00152128	bar-shape stellate cell
FBgn0262028	lncRNA:CR42839	4.4132e-12	0.388215	0.783	0.653	7.7509e-08	bar-shape stellate cell
FBgn0020762	Atet	0.00273133	0.385748	0.396	0.388	1	bar-shape stellate cell
FBgn0050377	CG30377	8.94934e-09	0.385146	0.241	0.134	0.000157177	bar-shape stellate cell
FBgn0003016	osp	8.45603e-11	0.385065	0.848	0.739	1.48513e-06	bar-shape stellate cell
FBgn0085404	CG34375	2.76956e-24	0.384521	0.14	0.036	4.86418e-20	bar-shape stellate cell
FBgn0022986	qkr58E-1	0.214452	0.383426	0.372	0.44	1	bar-shape stellate cell
FBgn0262975	cnc	3.69954e-12	0.383301	0.932	0.834	6.4975e-08	bar-shape stellate cell
FBgn0265937	asRNA:CR44724	4.32503e-07	0.383293	0.143	0.076	0.00759606	bar-shape stellate cell
FBgn0036155	CG6163	0.225516	0.383004	0.14	0.132	1	bar-shape stellate cell
FBgn0285926	Imp	1.03957e-17	0.380581	0.851	0.771	1.8258e-13	bar-shape stellate cell
FBgn0052772	CG32772	0.653351	0.376991	0.265	0.308	1	bar-shape stellate cell
FBgn0034180	Ehbp1	8.98372e-07	0.376519	0.554	0.554	0.0157781	bar-shape stellate cell
FBgn0024238	Fim	0.00024685	0.371261	0.464	0.453	1	bar-shape stellate cell
FBgn0039381	SppL	0.702683	0.371144	0.235	0.273	1	bar-shape stellate cell
FBgn0032901	sky	1.10116e-11	0.368166	0.789	0.715	1.93396e-07	bar-shape stellate cell
FBgn0025800	Smox	0.000184161	0.367569	0.485	0.504	1	bar-shape stellate cell
FBgn0263049	lncRNA:let7C	1.19212e-14	0.366743	0.875	0.763	2.09372e-10	bar-shape stellate cell
FBgn0264904	asRNA:CR44095	0.00197503	0.365262	0.146	0.106	1	bar-shape stellate cell
FBgn0027596	Kank	9.75015e-06	0.364505	0.667	0.635	0.171242	bar-shape stellate cell
FBgn0058160	CG40160	1.25558e-07	0.364151	0.417	0.339	0.00220517	bar-shape stellate cell
FBgn0031322	CG5001	0.212286	0.362013	0.292	0.321	1	bar-shape stellate cell
FBgn0033196	CG1358	0.000441102	0.361632	0.152	0.101	1	bar-shape stellate cell
FBgn0013759	CASK	2.14715e-07	0.359057	0.69	0.639	0.00377104	bar-shape stellate cell
FBgn0011747	Ank	7.22402e-10	0.357962	0.756	0.686	1.26875e-05	bar-shape stellate cell
FBgn0266414	lncRNA:CR45054	1.53886e-12	0.356896	0.818	0.709	2.7027e-08	bar-shape stellate cell
FBgn0033544	CG7220	5.60538e-10	0.353619	0.69	0.641	9.84473e-06	bar-shape stellate cell
FBgn0010877	l(3)05822	8.18134e-05	0.353425	0.488	0.486	1	bar-shape stellate cell
FBgn0004859	ci	0.300586	0.353018	0.324	0.37	1	bar-shape stellate cell
FBgn0053208	Mical	2.4748e-07	0.352822	0.476	0.43	0.00434649	bar-shape stellate cell
FBgn0026056	Rlip	0.281244	0.352111	0.205	0.272	1	bar-shape stellate cell
FBgn0023097	bon	0.0706774	0.349763	0.348	0.384	1	bar-shape stellate cell
FBgn0004893	bowl	1.18327e-08	0.348279	0.679	0.582	0.000207817	bar-shape stellate cell
FBgn0001624	dlg1	2.50889e-08	0.348034	0.693	0.665	0.000440637	bar-shape stellate cell
FBgn0036801	MYPT-75D	1.87716e-09	0.347843	0.908	0.76	3.29686e-05	bar-shape stellate cell
FBgn0020309	crol	3.41254e-15	0.343694	0.932	0.813	5.99344e-11	bar-shape stellate cell
FBgn0035625	Blimp-1	3.12027e-21	0.343606	0.923	0.821	5.48013e-17	bar-shape stellate cell
FBgn0050463	Pgant9	2.16766e-16	0.343418	0.926	0.792	3.80706e-12	bar-shape stellate cell
FBgn0032731	Swip-1	0.088473	0.343087	0.446	0.471	1	bar-shape stellate cell
FBgn0284408	trol	2.13509e-15	0.342044	0.92	0.83	3.74985e-11	bar-shape stellate cell
FBgn0004876	cdi	2.06492e-19	0.341419	0.979	0.859	3.62661e-15	bar-shape stellate cell
FBgn0266756	btsz	1.50863e-11	0.341158	0.866	0.702	2.6496e-07	bar-shape stellate cell
FBgn0010051	Itpr	0.128512	0.340853	0.396	0.452	1	bar-shape stellate cell
FBgn0083228	Frq2	4.49102e-06	0.340803	0.22	0.136	0.0788757	bar-shape stellate cell
FBgn0032957	CG2225	0.691287	0.340761	0.321	0.392	1	bar-shape stellate cell
FBgn0036302	sowah	3.79756e-11	0.339272	0.708	0.639	6.66965e-07	bar-shape stellate cell
FBgn0013279	Hsp70Bc	0.000195458	0.339054	0.155	0.098	1	bar-shape stellate cell
FBgn0052639	CG32639	0.00150639	0.336973	0.143	0.101	1	bar-shape stellate cell
FBgn0286827	lncRNA:CR43334	6.28213e-11	0.335593	0.935	0.812	1.10333e-06	bar-shape stellate cell
FBgn0031401	papi	0.000202437	0.335507	0.143	0.093	1	bar-shape stellate cell
FBgn0050424	CG30424	0.000291456	0.333356	0.545	0.557	1	bar-shape stellate cell
FBgn0039748	CG15529	2.43699e-18	0.333329	0.211	0.082	4.28008e-14	bar-shape stellate cell
FBgn0001105	Gbeta13F	1.75693e-10	0.33197	0.851	0.745	3.0857e-06	bar-shape stellate cell
FBgn0267017	lncRNA:CR45461	0.498571	0.330758	0.131	0.134	1	bar-shape stellate cell
FBgn0259740	CG42394	0.0216992	0.329142	0.345	0.351	1	bar-shape stellate cell
FBgn0035049	Mmp1	6.27731e-08	0.326447	0.753	0.682	0.00110248	bar-shape stellate cell
FBgn0050456	CG30456	0.000203421	0.324496	0.571	0.57	1	bar-shape stellate cell
FBgn0030328	Amun	0.906168	0.321461	0.307	0.375	1	bar-shape stellate cell
FBgn0261934	dikar	0.342504	0.320446	0.464	0.544	1	bar-shape stellate cell
FBgn0003392	shi	4.80911e-05	0.319127	0.586	0.601	0.844624	bar-shape stellate cell
FBgn0028956	mthl3	0.00248389	0.319106	0.455	0.471	1	bar-shape stellate cell
FBgn0005631	robo1	0.0229517	0.318128	0.217	0.196	1	bar-shape stellate cell
FBgn0030400	Pits	2.39735e-13	0.317248	0.807	0.727	4.21047e-09	bar-shape stellate cell
FBgn0264494	CG17646	4.97715e-13	0.316665	0.872	0.735	8.74137e-09	bar-shape stellate cell
FBgn0262582	cic	3.53468e-15	0.316265	0.866	0.79	6.20796e-11	bar-shape stellate cell
FBgn0027499	wde	0.730153	0.315661	0.315	0.381	1	bar-shape stellate cell
FBgn0261954	east	5.3592e-06	0.314017	0.637	0.638	0.0941236	bar-shape stellate cell
FBgn0002643	mam	1.05912e-07	0.312872	0.685	0.645	0.00186013	bar-shape stellate cell
FBgn0000659	fkh	3.19306e-13	0.312664	0.884	0.8	5.60797e-09	bar-shape stellate cell
FBgn0265974	ttv	5.15801e-05	0.311307	0.571	0.577	0.905901	bar-shape stellate cell
FBgn0001122	Galphao	0.233629	0.309881	0.372	0.43	1	bar-shape stellate cell
FBgn0011206	bol	2.11028e-10	0.307433	0.807	0.644	3.70629e-06	bar-shape stellate cell
FBgn0004636	Rap1	0.00128469	0.307319	0.545	0.581	1	bar-shape stellate cell
FBgn0085376	CG34347	4.87927e-07	0.306933	0.577	0.529	0.00856945	bar-shape stellate cell
FBgn0029887	CG3198	0.000502023	0.302449	0.595	0.605	1	bar-shape stellate cell
FBgn0037702	CG8176	0.943262	0.302264	0.289	0.359	1	bar-shape stellate cell
FBgn0000289	cg	3.73982e-05	0.301041	0.61	0.612	0.656825	bar-shape stellate cell
FBgn0267029	lncRNA:CR45473	0.792491	0.296958	0.208	0.239	1	bar-shape stellate cell
FBgn0001189	hfw	0.162122	0.296279	0.271	0.267	1	bar-shape stellate cell
FBgn0027616	Ythdc1	0.0641842	0.296172	0.473	0.529	1	bar-shape stellate cell
FBgn0011300	babo	0.000373876	0.294836	0.562	0.593	1	bar-shape stellate cell
FBgn0010415	Sdc	5.40409e-16	0.294641	0.905	0.797	9.4912e-12	bar-shape stellate cell
FBgn0031168	CG1722	1.92697e-18	0.294336	0.107	0.027	3.38433e-14	bar-shape stellate cell
FBgn0029113	Uba2	0.0540157	0.293453	0.143	0.209	1	bar-shape stellate cell
FBgn0263102	psq	1.64279e-14	0.292438	0.946	0.839	2.88523e-10	bar-shape stellate cell
FBgn0031969	pes	0.00743742	0.291875	0.494	0.519	1	bar-shape stellate cell
FBgn0261984	Ire1	0.235456	0.290294	0.36	0.417	1	bar-shape stellate cell
FBgn0038846	CG5697	1.83884e-08	0.287408	0.708	0.61	0.000322955	bar-shape stellate cell
FBgn0039038	CG6688	5.96291e-05	0.287349	0.155	0.098	1	bar-shape stellate cell
FBgn0025740	PlexB	0.0143277	0.287313	0.44	0.482	1	bar-shape stellate cell
FBgn0266918	CG32486	9.23305e-07	0.286481	0.786	0.721	0.016216	bar-shape stellate cell
FBgn0032187	CG4839	6.20817e-07	0.286431	0.539	0.47	0.0109034	bar-shape stellate cell
FBgn0003557	Su(dx)	0.370723	0.284316	0.378	0.443	1	bar-shape stellate cell
FBgn0037721	CG9427	0.00023127	0.283984	0.125	0.076	1	bar-shape stellate cell
FBgn0033844	bbc	2.69523e-05	0.28398	0.557	0.559	0.473363	bar-shape stellate cell
FBgn0265598	Bx	0.242536	0.283367	0.149	0.191	1	bar-shape stellate cell
FBgn0014184	Oda	4.43889e-12	0.283042	0.988	0.946	7.79603e-08	bar-shape stellate cell
FBgn0262976	lawc	0.0686779	0.282708	0.327	0.347	1	bar-shape stellate cell
FBgn0001296	kar	0.143904	0.2823	0.283	0.297	1	bar-shape stellate cell
FBgn0030648	CG6340	0.0583756	0.280414	0.423	0.475	1	bar-shape stellate cell
FBgn0046763	CG17278	0.223823	0.279157	0.164	0.159	1	bar-shape stellate cell
FBgn0035987	Cpsf5	0.40476	0.278986	0.256	0.337	1	bar-shape stellate cell
FBgn0000017	Abl	0.00175359	0.27844	0.557	0.563	1	bar-shape stellate cell
FBgn0262737	mub	0.000434338	0.274409	0.604	0.594	1	bar-shape stellate cell
FBgn0001123	Galphas	0.511207	0.27272	0.348	0.42	1	bar-shape stellate cell
FBgn0041160	comm2	0.0662175	0.272615	0.208	0.187	1	bar-shape stellate cell
FBgn0033739	Dyb	0.00157189	0.271706	0.601	0.598	1	bar-shape stellate cell
FBgn0035142	Hipk	6.68853e-11	0.270672	0.902	0.773	1.17471e-06	bar-shape stellate cell
FBgn0030183	CG15309	0.359338	0.27022	0.265	0.349	1	bar-shape stellate cell
FBgn0263929	jvl	0.000633886	0.268912	0.926	0.821	1	bar-shape stellate cell
FBgn0264439	lncRNA:CR43857	0.00178375	0.268645	0.536	0.519	1	bar-shape stellate cell
FBgn0267160	asRNA:CR45600	0.0125949	0.267539	0.211	0.18	1	bar-shape stellate cell
FBgn0031883	Caper	2.00844e-08	0.267447	0.833	0.748	0.000352742	bar-shape stellate cell
FBgn0260945	Atg1	0.036401	0.267002	0.461	0.493	1	bar-shape stellate cell
FBgn0265623	Su(z)2	0.855385	0.266845	0.25	0.297	1	bar-shape stellate cell
FBgn0036309	Hip1	0.83388	0.265804	0.241	0.293	1	bar-shape stellate cell
FBgn0030748	Traf-like	0.188268	0.2653	0.408	0.473	1	bar-shape stellate cell
FBgn0036398	upSET	2.68076e-06	0.264334	0.783	0.718	0.0470823	bar-shape stellate cell
FBgn0028675	Sur	0.293356	0.263822	0.161	0.156	1	bar-shape stellate cell
FBgn0284248	Cyt-c-p	0.00395201	0.263359	0.488	0.507	1	bar-shape stellate cell
FBgn0266457	lncRNA:CR45082	0.787904	0.263066	0.22	0.25	1	bar-shape stellate cell
FBgn0259745	wech	0.00609084	0.262315	0.533	0.558	1	bar-shape stellate cell
FBgn0011739	wts	0.00788682	0.261028	0.577	0.594	1	bar-shape stellate cell
FBgn0261113	Xrp1	3.62918e-10	0.260448	0.985	0.923	6.37394e-06	bar-shape stellate cell
FBgn0030246	CG1582	0.00980184	0.260383	0.137	0.217	1	bar-shape stellate cell
FBgn0023509	mip130	0.348414	0.260248	0.119	0.113	1	bar-shape stellate cell
FBgn0003165	pum	4.54449e-28	0.26014	0.994	0.903	7.98148e-24	bar-shape stellate cell
FBgn0264707	RhoGEF3	0.61336	0.259635	0.14	0.143	1	bar-shape stellate cell
FBgn0036556	hzg	2.00676e-05	0.25788	0.655	0.645	0.352447	bar-shape stellate cell
FBgn0085405	CG34376	0.909028	0.257113	0.179	0.201	1	bar-shape stellate cell
FBgn0033636	tou	1.12383e-08	0.256937	0.67	0.621	0.000197379	bar-shape stellate cell
FBgn0261617	nej	1.58346e-07	0.256608	0.804	0.719	0.00278103	bar-shape stellate cell
FBgn0052813	CG32813	0.121519	0.256533	0.429	0.471	1	bar-shape stellate cell
FBgn0034321	CG14502	0.00482249	0.255349	0.116	0.081	1	bar-shape stellate cell
FBgn0041188	Atx2	0.00822975	0.254696	0.473	0.518	1	bar-shape stellate cell
FBgn0014133	bif	0.0224871	0.254032	0.476	0.516	1	bar-shape stellate cell
FBgn0029745	Rpn13R	0.939724	0.253244	0.119	0.133	1	bar-shape stellate cell
FBgn0020907	Scp2	0	4.16511	0.989	0.391	0	initial and transitional PC
FBgn0259214	PMCA	0	3.57596	1	0.959	0	initial and transitional PC
FBgn0001235	hth	0	3.52199	1	0.858	0	initial and transitional PC
FBgn0000179	bi	0	3.42991	0.958	0.158	0	initial and transitional PC
FBgn0259234	Camta	0	2.90888	0.993	0.553	0	initial and transitional PC
FBgn0004370	Ptp10D	0	2.87519	0.922	0.31	0	initial and transitional PC
FBgn0029131	Debcl	0	2.52937	0.981	0.249	0	initial and transitional PC
FBgn0027844	CAH1	0	2.51645	0.995	0.606	0	initial and transitional PC
FBgn0035696	Best2	0	2.29202	0.583	0.093	0	initial and transitional PC
FBgn0265194	Trpm	0	2.28292	0.991	0.658	0	initial and transitional PC
FBgn0028872	CG18095	0	2.27044	0.976	0.286	0	initial and transitional PC
FBgn0052843	Dh31-R	0	2.25396	0.993	0.508	0	initial and transitional PC
FBgn0002973	numb	0	2.25294	0.999	0.759	0	initial and transitional PC
FBgn0040837	CG8620	0	2.19047	0.975	0.575	0	initial and transitional PC
FBgn0031738	CG9171	0	2.14809	0.988	0.679	0	initial and transitional PC
FBgn0003165	pum	0	2.1463	0.998	0.898	0	initial and transitional PC
FBgn0052656	Muc11A	0	2.11065	0.998	0.7	0	initial and transitional PC
FBgn0085390	Dgk	0	2.10004	0.992	0.539	0	initial and transitional PC
FBgn0035409	CG14963	0	2.06719	0.71	0.164	0	initial and transitional PC
FBgn0262562	CG43102	0	2.00372	0.991	0.629	0	initial and transitional PC
FBgn0261822	Bsg	0	1.99058	0.998	0.879	0	initial and transitional PC
FBgn0032706	Irk3	0	1.91413	0.98	0.538	0	initial and transitional PC
FBgn0035343	CG16762	0	1.90547	0.713	0.148	0	initial and transitional PC
FBgn0013576	mtd	0	1.8605	0.999	0.9	0	initial and transitional PC
FBgn0260005	wtrw	0	1.85627	0.97	0.354	0	initial and transitional PC
FBgn0031520	CG8837	0	1.83723	0.88	0.268	0	initial and transitional PC
FBgn0004509	Fur1	0	1.82651	0.996	0.786	0	initial and transitional PC
FBgn0041585	olf186-F	0	1.79451	0.964	0.537	0	initial and transitional PC
FBgn0016031	lama	4.7552e-241	1.78597	0.867	0.531	8.35157e-237	initial and transitional PC
FBgn0033919	CG8547	0	1.7664	0.768	0.136	0	initial and transitional PC
FBgn0003502	Btk29A	0	1.72284	0.949	0.52	0	initial and transitional PC
FBgn0283471	wupA	0	1.68894	0.753	0.121	0	initial and transitional PC
FBgn0040397	CG3655	0	1.68881	0.99	0.696	0	initial and transitional PC
FBgn0031866	Nlg2	0	1.64562	0.736	0.054	0	initial and transitional PC
FBgn0265042	Irk1	6.46871e-265	1.62942	0.916	0.484	1.1361e-260	initial and transitional PC
FBgn0003984	vn	0	1.61382	0.925	0.414	0	initial and transitional PC
FBgn0004583	ex	0	1.6064	0.885	0.348	0	initial and transitional PC
FBgn0029896	CG3168	4.89425e-61	1.59117	0.996	0.968	8.59577e-57	initial and transitional PC
FBgn0036816	Indy	0	1.58509	0.95	0.34	0	initial and transitional PC
FBgn0014135	bnl	1.69592e-290	1.53756	0.968	0.514	2.97854e-286	initial and transitional PC
FBgn0259984	kuz	0	1.52464	0.996	0.794	0	initial and transitional PC
FBgn0259228	C3G	0	1.51425	0.924	0.49	0	initial and transitional PC
FBgn0015000	betaggt-I	0	1.50574	0.801	0.173	0	initial and transitional PC
FBgn0259680	Pkcdelta	0	1.49492	0.811	0.108	0	initial and transitional PC
FBgn0039789	CG9717	0	1.48096	0.873	0.212	0	initial and transitional PC
FBgn0032147	IP3K1	4.41032e-302	1.4771	0.979	0.596	7.74585e-298	initial and transitional PC
FBgn0267912	CanA-14F	0	1.46985	0.992	0.61	0	initial and transitional PC
FBgn0004396	CrebA	0	1.46968	0.974	0.636	0	initial and transitional PC
FBgn0037307	Tim17a2	0	1.46547	0.834	0.228	0	initial and transitional PC
FBgn0042135	Gdap2	0	1.44088	1	0.836	0	initial and transitional PC
FBgn0261873	sdt	0	1.43852	0.978	0.597	0	initial and transitional PC
FBgn0267001	Ten-a	0	1.43294	0.969	0.381	0	initial and transitional PC
FBgn0005677	dac	0	1.40116	0.729	0.057	0	initial and transitional PC
FBgn0040238	Best1	0	1.39921	0.856	0.299	0	initial and transitional PC
FBgn0004198	ct	0	1.34983	0.998	0.917	0	initial and transitional PC
FBgn0028789	Doc1	0	1.34282	0.789	0.093	0	initial and transitional PC
FBgn0039452	CG14245	1.49009e-278	1.32189	0.993	0.76	2.61704e-274	initial and transitional PC
FBgn0266756	btsz	0	1.32188	0.994	0.685	0	initial and transitional PC
FBgn0262028	lncRNA:CR42839	0	1.31659	0.972	0.633	0	initial and transitional PC
FBgn0085446	CG34417	1.69442e-303	1.30167	0.996	0.757	2.97591e-299	initial and transitional PC
FBgn0032666	CG5758	0	1.29022	0.721	0.135	0	initial and transitional PC
FBgn0037153	olf413	0	1.28755	0.949	0.42	0	initial and transitional PC
FBgn0029506	Tsp42Ee	0	1.27047	0.865	0.279	0	initial and transitional PC
FBgn0003651	svp	0	1.25704	0.567	0.078	0	initial and transitional PC
FBgn0033665	Zip48C	0	1.25665	0.81	0.22	0	initial and transitional PC
FBgn0038337	CG6125	0	1.25626	0.921	0.394	0	initial and transitional PC
FBgn0263782	Hmgcr	0	1.24768	0.895	0.4	0	initial and transitional PC
FBgn0260659	CG42542	0	1.23441	0.956	0.611	0	initial and transitional PC
FBgn0003118	pnt	0	1.23408	0.986	0.691	0	initial and transitional PC
FBgn0264489	CG43897	0	1.23408	0.951	0.435	0	initial and transitional PC
FBgn0259834	out	4.81782e-243	1.22952	0.675	0.227	8.46154e-239	initial and transitional PC
FBgn0026179	siz	0	1.20526	0.994	0.801	0	initial and transitional PC
FBgn0000414	Dab	0	1.20094	0.899	0.401	0	initial and transitional PC
FBgn0260486	Ziz	0	1.17971	0.957	0.463	0	initial and transitional PC
FBgn0010352	Nc73EF	0	1.15619	0.979	0.723	0	initial and transitional PC
FBgn0285913	red	4.60131e-265	1.14196	0.953	0.584	8.08129e-261	initial and transitional PC
FBgn0034394	CG15096	0	1.13446	0.749	0.202	0	initial and transitional PC
FBgn0025574	Pli	3.19439e-265	1.12677	0.987	0.755	5.61031e-261	initial and transitional PC
FBgn0000024	Ace	0	1.11925	0.673	0.084	0	initial and transitional PC
FBgn0262508	CG43078	6.78282e-269	1.0953	0.956	0.515	1.19127e-264	initial and transitional PC
FBgn0030608	Lsd-2	4.2225e-185	1.08577	0.98	0.711	7.41598e-181	initial and transitional PC
FBgn0264785	Hph	1.47991e-294	1.05391	0.889	0.446	2.59917e-290	initial and transitional PC
FBgn0263415	lncRNA:CR43461	2.4339e-149	1.05301	0.624	0.297	4.27466e-145	initial and transitional PC
FBgn0034709	Swim	0	1.04618	0.762	0.189	0	initial and transitional PC
FBgn0054043	CG34043	3.84252e-266	1.0438	0.88	0.462	6.74861e-262	initial and transitional PC
FBgn0261565	Lmpt	1.86742e-151	1.04097	0.875	0.55	3.27976e-147	initial and transitional PC
FBgn0259685	crb	6.91322e-223	1.01965	0.862	0.4	1.21417e-218	initial and transitional PC
FBgn0262127	kibra	7.1225e-219	1.0177	0.982	0.723	1.25093e-214	initial and transitional PC
FBgn0263873	sick	1.41377e-205	1.01495	0.982	0.626	2.48301e-201	initial and transitional PC
FBgn0286071	AdamTS-A	5.43324e-203	0.988865	0.898	0.471	9.5424e-199	initial and transitional PC
FBgn0265180	CG44245	0	0.979702	0.86	0.336	0	initial and transitional PC
FBgn0032129	jp	0	0.978516	0.77	0.131	0	initial and transitional PC
FBgn0051663	CG31663	4.98182e-149	0.9675	0.866	0.499	8.74958e-145	initial and transitional PC
FBgn0085450	Snoo	0	0.961951	0.992	0.774	0	initial and transitional PC
FBgn0052666	Drak	6.75189e-308	0.960952	0.99	0.798	1.18584e-303	initial and transitional PC
FBgn0262733	Src64B	4.89821e-241	0.959758	0.952	0.575	8.60273e-237	initial and transitional PC
FBgn0024734	PRL-1	4.95703e-272	0.958406	0.917	0.492	8.70603e-268	initial and transitional PC
FBgn0032731	Swip-1	1.43376e-216	0.944489	0.9	0.44	2.51811e-212	initial and transitional PC
FBgn0015522	olf186-M	3.84239e-209	0.929959	0.874	0.447	6.74839e-205	initial and transitional PC
FBgn0285963	CG46339	2.03893e-158	0.928284	0.958	0.651	3.58098e-154	initial and transitional PC
FBgn0050463	Pgant9	1.51555e-226	0.926412	0.99	0.78	2.66177e-222	initial and transitional PC
FBgn0051637	CG31637	6.08909e-292	0.911724	0.912	0.414	1.06943e-287	initial and transitional PC
FBgn0261260	mgl	4.82897e-247	0.899429	0.988	0.682	8.48113e-243	initial and transitional PC
FBgn0032322	CG16743	0	0.880927	0.676	0.098	0	initial and transitional PC
FBgn0262511	Vha44	3.66756e-259	0.879392	0.991	0.763	6.44134e-255	initial and transitional PC
FBgn0265991	Zasp52	8.22601e-201	0.874955	0.987	0.669	1.44473e-196	initial and transitional PC
FBgn0038881	CG16791	4.99749e-176	0.86968	0.988	0.738	8.77708e-172	initial and transitional PC
FBgn0264788	asRNA:CR44018	0	0.866821	0.559	0.059	0	initial and transitional PC
FBgn0010223	Galphaf	4.1142e-192	0.849019	0.694	0.313	7.22576e-188	initial and transitional PC
FBgn0263077	CG43340	3.0691e-217	0.846908	0.996	0.753	5.39025e-213	initial and transitional PC
FBgn0011224	heph	2.87824e-230	0.841064	0.944	0.53	5.05506e-226	initial and transitional PC
FBgn0037100	CapaR	0	0.838607	0.772	0.217	0	initial and transitional PC
FBgn0034262	swi2	8.52848e-261	0.838458	0.869	0.374	1.49786e-256	initial and transitional PC
FBgn0032123	Oatp30B	1.02983e-205	0.827078	0.974	0.599	1.8087e-201	initial and transitional PC
FBgn0266696	Svil	1.58192e-216	0.823779	0.985	0.706	2.77833e-212	initial and transitional PC
FBgn0266084	Fhos	4.45469e-209	0.817605	0.976	0.613	7.82378e-205	initial and transitional PC
FBgn0027356	Amph	3.38534e-197	0.816928	0.982	0.684	5.94568e-193	initial and transitional PC
FBgn0053087	LRP1	6.64774e-213	0.811614	0.767	0.346	1.16754e-208	initial and transitional PC
FBgn0024277	trio	3.52325e-222	0.804384	0.957	0.582	6.18788e-218	initial and transitional PC
FBgn0000008	a	0	0.804333	0.599	0.098	0	initial and transitional PC
FBgn0284257	Ttd14	1.00526e-221	0.791114	0.9	0.472	1.76554e-217	initial and transitional PC
FBgn0036428	Gbs-70E	1.91621e-119	0.783518	0.913	0.617	3.36543e-115	initial and transitional PC
FBgn0022710	Ac13E	4.16735e-46	0.782956	0.908	0.708	7.31913e-42	initial and transitional PC
FBgn0003175	px	3.06963e-141	0.780325	0.976	0.763	5.39119e-137	initial and transitional PC
FBgn0003218	rdgB	1.09834e-192	0.778842	0.964	0.579	1.92901e-188	initial and transitional PC
FBgn0052767	CG32767	3.60144e-55	0.769161	0.975	0.717	6.32521e-51	initial and transitional PC
FBgn0036576	CG5151	3.22278e-148	0.761245	0.996	0.852	5.66017e-144	initial and transitional PC
FBgn0000382	csw	1.62149e-206	0.759267	0.954	0.584	2.84782e-202	initial and transitional PC
FBgn0035101	p130CAS	7.79476e-172	0.758998	0.966	0.629	1.36899e-167	initial and transitional PC
FBgn0039831	CG12054	1.43381e-202	0.753101	0.988	0.715	2.51821e-198	initial and transitional PC
FBgn0260003	Dys	1.22246e-243	0.747119	0.991	0.801	2.14701e-239	initial and transitional PC
FBgn0261673	nemy	3.72236e-153	0.744867	0.965	0.599	6.53757e-149	initial and transitional PC
FBgn0036773	CG13698	0	0.742037	0.738	0.234	0	initial and transitional PC
FBgn0000163	baz	3.15394e-245	0.738187	0.97	0.627	5.53926e-241	initial and transitional PC
FBgn0267336	Glut4EF	1.72998e-211	0.738174	0.998	0.925	3.03836e-207	initial and transitional PC
FBgn0051538	CG31538	0	0.73274	0.615	0.151	0	initial and transitional PC
FBgn0000719	fog	1.48948e-201	0.731248	0.874	0.483	2.61597e-197	initial and transitional PC
FBgn0034031	CG12963	1.23933e-153	0.717227	0.934	0.56	2.17664e-149	initial and transitional PC
FBgn0033188	Drat	2.00137e-99	0.715039	0.782	0.472	3.51501e-95	initial and transitional PC
FBgn0266411	sima	1.62105e-235	0.70394	0.997	0.917	2.84705e-231	initial and transitional PC
FBgn0035956	Doc2	0	0.697348	0.572	0.04	0	initial and transitional PC
FBgn0260959	MCPH1	5.26575e-176	0.670178	0.915	0.569	9.24824e-172	initial and transitional PC
FBgn0262617	Nuak1	6.52924e-133	0.661883	0.945	0.618	1.14673e-128	initial and transitional PC
FBgn0265191	Gyg	1.64594e-224	0.656534	0.927	0.462	2.89077e-220	initial and transitional PC
FBgn0000253	Cam	1.59678e-87	0.653971	0.981	0.734	2.80442e-83	initial and transitional PC
FBgn0266410	CG45050	4.04282e-181	0.641893	0.99	0.841	7.1004e-177	initial and transitional PC
FBgn0052549	CG32549	1.49253e-177	0.636979	0.903	0.451	2.62134e-173	initial and transitional PC
FBgn0039431	plum	1.2068e-170	0.636223	0.755	0.356	2.11951e-166	initial and transitional PC
FBgn0000636	Fas3	3.6882e-141	0.634993	0.98	0.711	6.47759e-137	initial and transitional PC
FBgn0259175	ome	6.52821e-155	0.630993	0.991	0.704	1.14655e-150	initial and transitional PC
FBgn0032330	Samuel	1.30909e-165	0.626215	0.993	0.77	2.29916e-161	initial and transitional PC
FBgn0052423	shep	1.20859e-212	0.62514	0.999	0.888	2.12265e-208	initial and transitional PC
FBgn0025641	DAAM	1.72592e-128	0.622438	0.947	0.544	3.03123e-124	initial and transitional PC
FBgn0003463	sog	1.44661e-134	0.620305	0.892	0.526	2.54067e-130	initial and transitional PC
FBgn0011206	bol	6.26637e-150	0.617246	0.974	0.624	1.10056e-145	initial and transitional PC
FBgn0031191	Cp110	1.35641e-125	0.616596	0.945	0.621	2.38225e-121	initial and transitional PC
FBgn0053094	Synd	2.86166e-181	0.615242	0.9	0.518	5.02594e-177	initial and transitional PC
FBgn0038420	CG10311	1.42709e-208	0.611098	0.662	0.255	2.5064e-204	initial and transitional PC
FBgn0027660	blot	2.63137e-127	0.595728	0.86	0.473	4.62147e-123	initial and transitional PC
FBgn0086758	chinmo	2.6191e-138	0.59524	0.727	0.33	4.59993e-134	initial and transitional PC
FBgn0260462	CG12163	3.10705e-140	0.59208	0.902	0.538	5.45691e-136	initial and transitional PC
FBgn0036493	CG7255	9.50463e-155	0.591833	0.888	0.525	1.6693e-150	initial and transitional PC
FBgn0050456	CG30456	1.5767e-126	0.587905	0.909	0.546	2.76915e-122	initial and transitional PC
FBgn0263289	scrib	3.32755e-143	0.587683	0.988	0.769	5.84418e-139	initial and transitional PC
FBgn0036875	CG9449	4.85586e-204	0.584275	0.599	0.203	8.52835e-200	initial and transitional PC
FBgn0031517	CG15406	6.04634e-56	0.582125	0.991	0.852	1.06192e-51	initial and transitional PC
FBgn0010389	htl	0	0.577272	0.472	0.031	0	initial and transitional PC
FBgn0263929	jvl	2.39774e-107	0.574818	0.994	0.811	4.21115e-103	initial and transitional PC
FBgn0264357	SNF4Agamma	5.09949e-160	0.568324	0.994	0.883	8.95624e-156	initial and transitional PC
FBgn0028527	CG18507	4.5506e-201	0.567328	0.801	0.372	7.99221e-197	initial and transitional PC
FBgn0052773	lncRNA:CR32773	3.90237e-186	0.563908	0.838	0.393	6.85373e-182	initial and transitional PC
FBgn0027108	Inx2	1.69629e-212	0.562082	0.758	0.333	2.9792e-208	initial and transitional PC
FBgn0016694	Pdp1	1.44536e-108	0.561913	1	0.953	2.53848e-104	initial and transitional PC
FBgn0085370	Pde11	3.62198e-111	0.549023	0.984	0.778	6.36129e-107	initial and transitional PC
FBgn0035176	CG13905	1.19559e-133	0.547348	0.734	0.365	2.09982e-129	initial and transitional PC
FBgn0023214	edl	2.82169e-204	0.545409	0.556	0.188	4.95573e-200	initial and transitional PC
FBgn0261547	Exn	9.37943e-146	0.543358	0.94	0.586	1.64731e-141	initial and transitional PC
FBgn0010905	Spn	1.2512e-121	0.540021	0.994	0.851	2.19748e-117	initial and transitional PC
FBgn0261808	cu	3.00624e-175	0.536451	0.761	0.345	5.27986e-171	initial and transitional PC
FBgn0000578	ena	4.0641e-141	0.535075	0.925	0.542	7.13778e-137	initial and transitional PC
FBgn0016078	wun	1.21259e-158	0.533615	0.707	0.33	2.12967e-154	initial and transitional PC
FBgn0004456	mew	2.65911e-141	0.52987	0.994	0.906	4.6702e-137	initial and transitional PC
FBgn0028978	trbl	1.66673e-175	0.526684	0.784	0.37	2.92728e-171	initial and transitional PC
FBgn0015577	alpha-Est9	2.25749e-146	0.524654	0.762	0.377	3.96483e-142	initial and transitional PC
FBgn0053207	pxb	2.07768e-231	0.524511	0.754	0.294	3.64903e-227	initial and transitional PC
FBgn0085408	Shrm	1.18688e-114	0.52365	0.979	0.669	2.08452e-110	initial and transitional PC
FBgn0011225	jar	6.37988e-122	0.522851	0.974	0.646	1.1205e-117	initial and transitional PC
FBgn0051158	Efa6	6.48115e-177	0.519969	0.894	0.485	1.13829e-172	initial and transitional PC
FBgn0023520	CG3857	0	0.518485	0.47	0.099	0	initial and transitional PC
FBgn0026056	Rlip	2.07634e-246	0.5137	0.675	0.242	3.64668e-242	initial and transitional PC
FBgn0030505	NFAT	1.27414e-120	0.51045	0.998	0.885	2.23778e-116	initial and transitional PC
FBgn0015380	drl	4.20019e-213	0.507368	0.459	0.124	7.37679e-209	initial and transitional PC
FBgn0260934	par-1	6.85888e-164	0.503554	0.999	0.929	1.20462e-159	initial and transitional PC
FBgn0010909	msn	3.94586e-118	0.501808	0.98	0.709	6.93011e-114	initial and transitional PC
FBgn0036765	CG7408	1.20131e-141	0.497523	0.622	0.275	2.10987e-137	initial and transitional PC
FBgn0029155	Men-b	1.56284e-178	0.497506	0.778	0.349	2.74481e-174	initial and transitional PC
FBgn0031004	CG7992	4.57703e-230	0.496202	0.709	0.275	8.03864e-226	initial and transitional PC
FBgn0264494	CG17646	2.30061e-110	0.491244	0.98	0.72	4.04057e-106	initial and transitional PC
FBgn0026439	Eaat1	3.45029e-252	0.480014	0.523	0.14	6.05974e-248	initial and transitional PC
FBgn0267913	lncRNA:CR46194	1.38096e-124	0.479159	0.936	0.555	2.42538e-120	initial and transitional PC
FBgn0032400	CG6770	3.6055e-60	0.478071	0.994	0.891	6.33233e-56	initial and transitional PC
FBgn0265998	Doa	3.78961e-114	0.478	0.981	0.706	6.6557e-110	initial and transitional PC
FBgn0265434	zip	9.80851e-142	0.476495	0.975	0.715	1.72267e-137	initial and transitional PC
FBgn0000422	Ddc	0	0.476447	0.347	0.029	0	initial and transitional PC
FBgn0035049	Mmp1	2.8775e-41	0.475994	0.929	0.665	5.05375e-37	initial and transitional PC
FBgn0033913	CG8468	1.51256e-104	0.47597	0.965	0.576	2.65651e-100	initial and transitional PC
FBgn0003415	skd	3.64378e-94	0.472052	0.959	0.683	6.39956e-90	initial and transitional PC
FBgn0264491	how	2.19296e-189	0.468518	0.988	0.707	3.85149e-185	initial and transitional PC
FBgn0266376	lncRNA:CR45018	5.71731e-64	0.467886	0.914	0.607	1.00413e-59	initial and transitional PC
FBgn0031245	CG3625	1.46308e-251	0.467637	0.579	0.175	2.56961e-247	initial and transitional PC
FBgn0039580	Gfat2	3.83514e-200	0.464952	0.6	0.213	6.73565e-196	initial and transitional PC
FBgn0029504	CHES-1-like	1.1758e-97	0.464949	0.96	0.68	2.06506e-93	initial and transitional PC
FBgn0085443	spri	2.26033e-119	0.463648	0.949	0.633	3.96982e-115	initial and transitional PC
FBgn0035720	CG10077	8.85925e-68	0.461812	0.981	0.807	1.55595e-63	initial and transitional PC
FBgn0005771	noc	1.27779e-175	0.459186	0.813	0.381	2.24418e-171	initial and transitional PC
FBgn0267927	lncRNA:CR46208	0	0.458927	0.345	0.018	0	initial and transitional PC
FBgn0001168	h	1.13308e-54	0.458303	0.937	0.689	1.99003e-50	initial and transitional PC
FBgn0260442	rhea	1.39028e-120	0.45807	0.965	0.667	2.44175e-116	initial and transitional PC
FBgn0259174	Nedd4	3.0451e-102	0.457752	0.957	0.646	5.34811e-98	initial and transitional PC
FBgn0263988	Dic61B	0	0.457746	0.461	0.095	0	initial and transitional PC
FBgn0022382	Pka-R2	1.35664e-73	0.457086	0.977	0.728	2.38267e-69	initial and transitional PC
FBgn0263930	dally	1.56894e-122	0.456997	0.971	0.659	2.75552e-118	initial and transitional PC
FBgn0030685	Graf	2.16564e-129	0.455623	0.911	0.558	3.80351e-125	initial and transitional PC
FBgn0039862	kek6	2.98584e-131	0.454723	0.822	0.415	5.24403e-127	initial and transitional PC
FBgn0037818	CG6465	1.63046e-165	0.452188	0.799	0.389	2.86358e-161	initial and transitional PC
FBgn0259236	comm3	5.30715e-86	0.452139	0.903	0.532	9.32095e-82	initial and transitional PC
FBgn0029824	CG3726	1.96157e-202	0.445231	0.887	0.402	3.44511e-198	initial and transitional PC
FBgn0011661	Moe	1.53563e-107	0.44412	0.981	0.772	2.69704e-103	initial and transitional PC
FBgn0026160	tna	4.69069e-94	0.443534	0.969	0.7	8.23826e-90	initial and transitional PC
FBgn0262475	bru2	1.22987e-101	0.443454	0.998	0.899	2.16002e-97	initial and transitional PC
FBgn0052676	stx	5.05189e-86	0.439543	0.977	0.761	8.87263e-82	initial and transitional PC
FBgn0034501	CG13868	3.35769e-62	0.43693	0.996	0.878	5.89712e-58	initial and transitional PC
FBgn0003575	su(sable)	1.41272e-152	0.431663	0.795	0.409	2.48115e-148	initial and transitional PC
FBgn0040071	tara	9.90985e-142	0.428427	0.922	0.557	1.74047e-137	initial and transitional PC
FBgn0262035	CG42846	0	0.427339	0.476	0.083	0	initial and transitional PC
FBgn0039993	CG17691	4.44492e-92	0.426403	0.961	0.704	7.80662e-88	initial and transitional PC
FBgn0027529	tapas	6.96005e-130	0.422453	0.839	0.469	1.22239e-125	initial and transitional PC
FBgn0041160	comm2	3.60435e-108	0.419884	0.438	0.169	6.33031e-104	initial and transitional PC
FBgn0039283	danr	0	0.415242	0.454	0.062	0	initial and transitional PC
FBgn0260635	Diap1	7.52251e-91	0.414014	0.946	0.639	1.32118e-86	initial and transitional PC
FBgn0025836	RhoGAP1A	2.02243e-109	0.412377	0.921	0.592	3.552e-105	initial and transitional PC
FBgn0051710	CG31710	1.35863e-151	0.410494	0.773	0.369	2.38615e-147	initial and transitional PC
FBgn0039084	CG10175	7.04219e-152	0.406992	0.687	0.305	1.23682e-147	initial and transitional PC
FBgn0030976	CG7378	0	0.404259	0.535	0.116	0	initial and transitional PC
FBgn0052066	CG32066	1.02449e-82	0.402485	0.918	0.601	1.79931e-78	initial and transitional PC
FBgn0030479	Rbp1-like	1.34099e-87	0.399042	0.966	0.675	2.35518e-83	initial and transitional PC
FBgn0032373	Vha100-5	1.94402e-218	0.39817	0.699	0.231	3.41428e-214	initial and transitional PC
FBgn0031855	meng	1.17587e-97	0.395264	0.243	0.069	2.06518e-93	initial and transitional PC
FBgn0032850	Kua	5.6402e-97	0.393032	0.797	0.449	9.90589e-93	initial and transitional PC
FBgn0051145	CG31145	1.26184e-85	0.391627	0.965	0.658	2.21616e-81	initial and transitional PC
FBgn0027865	Tsp96F	1.63577e-149	0.391618	0.71	0.327	2.8729e-145	initial and transitional PC
FBgn0264999	lncRNA:CR44150	0	0.388508	0.32	0.015	0	initial and transitional PC
FBgn0034091	mrj	1.71342e-96	0.388288	0.885	0.549	3.00928e-92	initial and transitional PC
FBgn0085383	CG34354	6.8345e-198	0.387313	0.632	0.225	1.20034e-193	initial and transitional PC
FBgn0031645	CG3036	5.83713e-142	0.387192	0.514	0.188	1.02518e-137	initial and transitional PC
FBgn0259916	CG42445	8.93228e-146	0.385654	0.552	0.223	1.56878e-141	initial and transitional PC
FBgn0261552	ps	1.14288e-125	0.380359	0.999	0.935	2.00724e-121	initial and transitional PC
FBgn0047334	BG642312	1.1327e-227	0.379523	0.561	0.172	1.98937e-223	initial and transitional PC
FBgn0031530	Pgant2	2.75611e-129	0.379249	0.647	0.291	4.84056e-125	initial and transitional PC
FBgn0263413	lncRNA:CR43459	6.89368e-96	0.37851	0.946	0.599	1.21074e-91	initial and transitional PC
FBgn0263706	CG43658	4.12393e-124	0.373734	0.984	0.799	7.24285e-120	initial and transitional PC
FBgn0259938	cwo	6.30749e-40	0.372738	0.992	0.844	1.10778e-35	initial and transitional PC
FBgn0001296	kar	2.47798e-160	0.370675	0.652	0.272	4.35208e-156	initial and transitional PC
FBgn0035142	Hipk	1.31363e-61	0.370653	0.98	0.761	2.30712e-57	initial and transitional PC
FBgn0032122	CG31883	9.06712e-149	0.368713	0.538	0.204	1.59246e-144	initial and transitional PC
FBgn0004359	T48	1.33017e-90	0.365615	0.957	0.582	2.33618e-86	initial and transitional PC
FBgn0040600	CG13631	2.17073e-126	0.365483	0.687	0.324	3.81246e-122	initial and transitional PC
FBgn0011766	E2f1	2.76582e-81	0.363605	0.954	0.677	4.8576e-77	initial and transitional PC
FBgn0004859	ci	2.17297e-146	0.363427	0.734	0.343	3.81638e-142	initial and transitional PC
FBgn0035346	CG1146	3.08822e-193	0.362862	0.566	0.185	5.42384e-189	initial and transitional PC
FBgn0259224	CG42324	4.14602e-74	0.362387	0.968	0.588	7.28165e-70	initial and transitional PC
FBgn0004435	Galphaq	6.694e-139	0.357319	0.714	0.344	1.17567e-134	initial and transitional PC
FBgn0053182	Kdm4B	3.20555e-50	0.354974	0.948	0.681	5.62991e-46	initial and transitional PC
FBgn0039026	CG7029	2.38616e-114	0.353342	0.925	0.521	4.19081e-110	initial and transitional PC
FBgn0261625	GLS	6.62556e-93	0.353271	0.641	0.324	1.16365e-88	initial and transitional PC
FBgn0030847	CG12991	3.51283e-141	0.351169	0.675	0.29	6.16959e-137	initial and transitional PC
FBgn0004797	mdy	2.29409e-147	0.349492	0.599	0.246	4.02911e-143	initial and transitional PC
FBgn0083940	RhoU	1.02279e-99	0.348547	0.795	0.436	1.79632e-95	initial and transitional PC
FBgn0250823	gish	1.53069e-93	0.346291	0.996	0.829	2.68835e-89	initial and transitional PC
FBgn0031374	Wdr62	7.3054e-69	0.345858	0.991	0.799	1.28305e-64	initial and transitional PC
FBgn0263316	Mrp4	1.93259e-106	0.345766	0.629	0.306	3.39422e-102	initial and transitional PC
FBgn0028360	Cdc7	1.26203e-69	0.345645	0.502	0.257	2.2165e-65	initial and transitional PC
FBgn0052264	CG32264	1.39432e-70	0.345368	0.988	0.772	2.44884e-66	initial and transitional PC
FBgn0028670	Vha100-2	6.28451e-86	0.344782	0.932	0.584	1.10375e-81	initial and transitional PC
FBgn0037819	CG14688	9.5321e-177	0.344363	0.453	0.141	1.67412e-172	initial and transitional PC
FBgn0265959	rdgC	2.8298e-260	0.343591	0.342	0.061	4.96998e-256	initial and transitional PC
FBgn0038237	Pde6	3.7567e-81	0.341916	0.962	0.695	6.5979e-77	initial and transitional PC
FBgn0027567	CG8108	3.52551e-83	0.341817	0.948	0.629	6.19185e-79	initial and transitional PC
FBgn0286736	snoRNA:Or-ACA9	3.07718e-122	0.339347	0.42	0.155	5.40444e-118	initial and transitional PC
FBgn0041789	Pax	1.08869e-91	0.336529	0.876	0.54	1.91206e-87	initial and transitional PC
FBgn0031633	Fnta	8.35993e-192	0.335208	0.53	0.172	1.46825e-187	initial and transitional PC
FBgn0261549	rdgA	3.11033e-47	0.334156	0.989	0.765	5.46267e-43	initial and transitional PC
FBgn0000568	Eip75B	1.42478e-77	0.334134	0.989	0.816	2.50234e-73	initial and transitional PC
FBgn0266418	wake	0	0.329868	0.792	0.22	0	initial and transitional PC
FBgn0032130	brwl	2.25695e-119	0.329641	0.673	0.328	3.96388e-115	initial and transitional PC
FBgn0034007	ND-51L2	0	0.329295	0.33	0.044	0	initial and transitional PC
FBgn0285917	sbb	4.87477e-113	0.327033	0.987	0.838	8.56156e-109	initial and transitional PC
FBgn0029941	CG1677	3.25527e-85	0.324703	0.852	0.542	5.71723e-81	initial and transitional PC
FBgn0260866	dnr1	7.12965e-65	0.324156	0.937	0.596	1.25218e-60	initial and transitional PC
FBgn0031118	RhoGAP19D	2.57052e-67	0.323438	0.984	0.806	4.51461e-63	initial and transitional PC
FBgn0050421	Usp15-31	1.54531e-65	0.320604	0.916	0.581	2.71403e-61	initial and transitional PC
FBgn0050389	CG30389	3.60075e-103	0.319662	0.815	0.455	6.324e-99	initial and transitional PC
FBgn0001994	crp	4.42733e-74	0.319568	0.944	0.639	7.77572e-70	initial and transitional PC
FBgn0039075	CG4393	8.32711e-146	0.318003	0.653	0.28	1.46249e-141	initial and transitional PC
FBgn0015229	glec	4.04592e-154	0.317322	0.845	0.443	7.10586e-150	initial and transitional PC
FBgn0024150	Ac78C	4.31276e-81	0.317166	0.632	0.327	7.5745e-77	initial and transitional PC
FBgn0261988	Gprk2	3.39701e-73	0.315527	0.964	0.682	5.96617e-69	initial and transitional PC
FBgn0264270	Sxl	1.32004e-55	0.314593	0.974	0.767	2.31839e-51	initial and transitional PC
FBgn0002945	nkd	1.37997e-42	0.314445	0.934	0.681	2.42363e-38	initial and transitional PC
FBgn0023001	melt	1.91008e-83	0.313341	0.674	0.367	3.35467e-79	initial and transitional PC
FBgn0038286	CG6966	3.80746e-85	0.31306	0.923	0.573	6.68704e-81	initial and transitional PC
FBgn0013733	shot	2.22104e-116	0.310742	0.995	0.879	3.9008e-112	initial and transitional PC
FBgn0051999	CG31999	1.24948e-75	0.309716	0.94	0.592	2.19446e-71	initial and transitional PC
FBgn0039099	GILT2	1.08396e-292	0.308118	0.368	0.062	1.90375e-288	initial and transitional PC
FBgn0020386	Pdk1	4.62045e-43	0.307598	0.957	0.698	8.1149e-39	initial and transitional PC
FBgn0086674	Tpst	7.37976e-152	0.304414	0.564	0.221	1.29611e-147	initial and transitional PC
FBgn0005640	Eip63E	1.68466e-69	0.304375	0.994	0.878	2.95877e-65	initial and transitional PC
FBgn0051912	asRNA:CR31912	2.63351e-244	0.302353	0.293	0.047	4.62523e-240	initial and transitional PC
FBgn0027280	l(1)G0193	1.09979e-142	0.300482	0.66	0.293	1.93156e-138	initial and transitional PC
FBgn0040153	l(1)G0469	9.85192e-97	0.297224	0.798	0.447	1.73029e-92	initial and transitional PC
FBgn0002931	net	1.75452e-54	0.296482	0.256	0.105	3.08146e-50	initial and transitional PC
FBgn0259677	CG42346	2.12026e-161	0.296438	0.536	0.195	3.72382e-157	initial and transitional PC
FBgn0023215	Mnt	1.14519e-59	0.296163	0.944	0.634	2.0113e-55	initial and transitional PC
FBgn0025681	CG3558	5.6583e-128	0.29493	0.758	0.381	9.93767e-124	initial and transitional PC
FBgn0037217	CG14636	5.79968e-122	0.294513	0.312	0.091	1.0186e-117	initial and transitional PC
FBgn0266450	Kr-h1	1.72504e-38	0.294148	0.924	0.675	3.02968e-34	initial and transitional PC
FBgn0039528	dsd	1.21329e-77	0.291363	0.904	0.556	2.1309e-73	initial and transitional PC
FBgn0259170	alpha-Man-Ia	3.01335e-77	0.291123	0.954	0.661	5.29235e-73	initial and transitional PC
FBgn0002921	Atpalpha	5.97956e-67	0.2901	1	0.962	1.05019e-62	initial and transitional PC
FBgn0026374	Rhp	6.67194e-125	0.289973	0.568	0.241	1.17179e-120	initial and transitional PC
FBgn0000097	aop	2.29499e-63	0.288772	0.958	0.667	4.03069e-59	initial and transitional PC
FBgn0262736	Vha16-1	4.32531e-68	0.288631	0.998	0.951	7.59655e-64	initial and transitional PC
FBgn0051439	Muc96D	8.41298e-187	0.287728	0.328	0.074	1.47757e-182	initial and transitional PC
FBgn0051019	CG31019	4.96464e-163	0.287437	0.311	0.076	8.7194e-159	initial and transitional PC
FBgn0051248	CG31248	0	0.285798	0.319	0.037	0	initial and transitional PC
FBgn0032305	CG6700	1.14502e-70	0.284371	0.956	0.685	2.01099e-66	initial and transitional PC
FBgn0265596	lncRNA:CR44423	0	0.283008	0.214	0.016	0	initial and transitional PC
FBgn0032587	CG5953	1.20057e-56	0.281961	0.909	0.606	2.10856e-52	initial and transitional PC
FBgn0002643	mam	1.21432e-82	0.281638	0.944	0.625	2.13271e-78	initial and transitional PC
FBgn0260936	scny	1.10147e-108	0.279219	0.794	0.449	1.93451e-104	initial and transitional PC
FBgn0265974	ttv	1.57876e-97	0.277988	0.896	0.554	2.77278e-93	initial and transitional PC
FBgn0036101	NijA	0	0.277723	0.275	0.012	0	initial and transitional PC
FBgn0266377	Pde8	1.53197e-40	0.277204	0.97	0.68	2.69059e-36	initial and transitional PC
FBgn0265453	lncRNA:CR44353	5.98046e-55	0.27682	0.436	0.24	1.05035e-50	initial and transitional PC
FBgn0031571	bark	1.33969e-82	0.275268	0.583	0.292	2.3529e-78	initial and transitional PC
FBgn0263110	CG43367	3.15754e-102	0.274293	0.789	0.425	5.54559e-98	initial and transitional PC
FBgn0011656	Mef2	2.29102e-42	0.272839	0.975	0.738	4.02372e-38	initial and transitional PC
FBgn0035146	CG13893	2.21519e-156	0.272637	0.502	0.175	3.89053e-152	initial and transitional PC
FBgn0259244	CG42342	6.07661e-179	0.272027	0.547	0.186	1.06724e-174	initial and transitional PC
FBgn0010313	corto	1.49555e-81	0.271379	0.95	0.639	2.62663e-77	initial and transitional PC
FBgn0286511	Pld	2.12215e-67	0.270449	0.908	0.582	3.72713e-63	initial and transitional PC
FBgn0086909	CG31751	3.30614e-94	0.270009	0.707	0.386	5.80657e-90	initial and transitional PC
FBgn0261955	kdn	1.88572e-50	0.269272	0.95	0.672	3.31188e-46	initial and transitional PC
FBgn0039081	Irk2	2.98528e-26	0.26846	0.452	0.309	5.24305e-22	initial and transitional PC
FBgn0000542	ec	1.90624e-248	0.268407	0.443	0.095	3.34794e-244	initial and transitional PC
FBgn0264894	CG44085	8.95801e-68	0.267943	0.946	0.56	1.5733e-63	initial and transitional PC
FBgn0011236	ken	3.62339e-114	0.266343	0.684	0.343	6.36376e-110	initial and transitional PC
FBgn0259163	CG42268	2.49472e-53	0.265833	0.972	0.655	4.38147e-49	initial and transitional PC
FBgn0053526	PNUTS	1.30849e-55	0.265738	0.979	0.787	2.29811e-51	initial and transitional PC
FBgn0027779	VhaSFD	6.43281e-81	0.265036	0.92	0.613	1.12979e-76	initial and transitional PC
FBgn0035932	CG13308	1.35866e-127	0.260429	0.393	0.135	2.38622e-123	initial and transitional PC
FBgn0027492	wdb	8.7748e-60	0.26024	0.979	0.762	1.54112e-55	initial and transitional PC
FBgn0027339	jim	1.4986e-42	0.258656	0.976	0.774	2.63199e-38	initial and transitional PC
FBgn0020493	Dad	2.1649e-64	0.258135	0.898	0.585	3.80221e-60	initial and transitional PC
FBgn0086372	lap	5.14707e-79	0.257992	0.872	0.552	9.0398e-75	initial and transitional PC
FBgn0003997	hid	2.04748e-133	0.255523	0.414	0.137	3.59598e-129	initial and transitional PC
FBgn0026197	lncRNA:noe	4.41942e-91	0.254704	0.625	0.313	7.76183e-87	initial and transitional PC
FBgn0066101	LpR1	0	0.253725	0.581	0.144	0	initial and transitional PC
FBgn0284435	tyn	4.12671e-75	0.253663	0.744	0.407	7.24773e-71	initial and transitional PC
FBgn0287185	nvd	1.67967e-69	0.253116	0.43	0.2	2.95e-65	initial and transitional PC
FBgn0038981	CG5346	8.78514e-86	0.252365	0.536	0.262	1.54293e-81	initial and transitional PC
FBgn0024807	DIP1	1.02524e-74	0.251659	0.901	0.582	1.80062e-70	initial and transitional PC
FBgn0263870	lncRNA:CR43717	1.49239e-233	0.25142	0.242	0.033	2.62108e-229	initial and transitional PC
FBgn0025686	Amnionless	0	0.251256	0.234	0.021	0	initial and transitional PC
FBgn0262738	norpA	4.46787e-141	0.251107	0.969	0.582	7.84692e-137	initial and transitional PC
FBgn0262007	CG42825	0	3.15345	0.588	0.047	0	lower segment PC
FBgn0034741	CG4269	0	2.58184	0.557	0.054	0	lower segment PC
FBgn0032025	CG7778	0	2.31696	0.559	0.041	0	lower segment PC
FBgn0053532	lectin-37Da	1.66572e-299	2.21289	0.578	0.078	2.9255e-295	lower segment PC
FBgn0038353	CG5399	4.97975e-163	2.20113	0.972	0.63	8.74594e-159	lower segment PC
FBgn0026189	prominin-like	1.77792e-105	2.08824	0.73	0.384	3.12257e-101	lower segment PC
FBgn0030040	CG15347	1.81476e-247	2.06979	0.678	0.128	3.18727e-243	lower segment PC
FBgn0051901	Mur29B	2.94015e-131	2.05882	0.732	0.271	5.16378e-127	lower segment PC
FBgn0052368	CG32368	0	2.00793	0.623	0.068	0	lower segment PC
FBgn0035770	pst	3.92418e-150	1.99643	0.836	0.411	6.89204e-146	lower segment PC
FBgn0004635	rho	1.67206e-198	1.98827	0.28	0.025	2.93664e-194	lower segment PC
FBgn0053533	lectin-37Db	0	1.89474	0.533	0.058	0	lower segment PC
FBgn0014163	fax	6.65568e-46	1.86148	0.246	0.07	1.16894e-41	lower segment PC
FBgn0263081	CG43349	1.62375e-203	1.80284	0.635	0.132	2.85179e-199	lower segment PC
FBgn0033301	CG12780	8.47495e-147	1.79698	0.765	0.296	1.48846e-142	lower segment PC
FBgn0263930	dally	1.17129e-76	1.79085	0.841	0.675	2.05714e-72	lower segment PC
FBgn0040723	CG5011	0	1.78964	0.607	0.074	0	lower segment PC
FBgn0051004	mesh	3.11092e-115	1.76975	0.832	0.447	5.4637e-111	lower segment PC
FBgn0261258	rgn	2.68146e-96	1.69682	0.896	0.702	4.70945e-92	lower segment PC
FBgn0037562	Nazo	0	1.67728	0.581	0.049	0	lower segment PC
FBgn0028523	CG5888	1.54456e-100	1.64091	0.488	0.146	2.71271e-96	lower segment PC
FBgn0033234	MFS12	7.88845e-35	1.63561	0.578	0.347	1.38545e-30	lower segment PC
FBgn0052107	CG32107	1.19038e-196	1.61981	0.64	0.151	2.09066e-192	lower segment PC
FBgn0030412	Tomosyn	1.05515e-95	1.61888	0.86	0.648	1.85317e-91	lower segment PC
FBgn0266350	lncRNA:CR44999	1.96065e-38	1.6184	0.756	0.488	3.4435e-34	lower segment PC
FBgn0039941	CG17167	4.71787e-85	1.60332	0.533	0.194	8.286e-81	lower segment PC
FBgn0020622	Pi3K21B	6.33681e-11	1.57158	0.505	0.37	1.11293e-06	lower segment PC
FBgn0015399	kek1	7.10055e-83	1.56943	0.116	0.01	1.24707e-78	lower segment PC
FBgn0033153	Gadd45	1.06755e-19	1.5347	0.457	0.295	1.87494e-15	lower segment PC
FBgn0053208	Mical	9.38917e-72	1.52412	0.732	0.423	1.64902e-67	lower segment PC
FBgn0053258	CG33258	1.31069e-63	1.51072	0.884	0.693	2.30196e-59	lower segment PC
FBgn0031888	Pvf2	4.67038e-175	1.50872	0.531	0.102	8.20259e-171	lower segment PC
FBgn0003984	vn	5.83806e-55	1.47363	0.782	0.44	1.02534e-50	lower segment PC
FBgn0285963	CG46339	2.01524e-84	1.44764	0.884	0.666	3.53936e-80	lower segment PC
FBgn0013305	Nmda1	1.95495e-101	1.40602	0.867	0.568	3.43348e-97	lower segment PC
FBgn0266758	Esyt2	1.1816e-113	1.40471	0.4	0.086	2.07524e-109	lower segment PC
FBgn0038881	CG16791	1.65905e-79	1.38335	0.955	0.749	2.9138e-75	lower segment PC
FBgn0034997	CG3376	9.25458e-93	1.36294	0.538	0.182	1.62538e-88	lower segment PC
FBgn0283480	Alp2	1.44369e-45	1.36029	0.832	0.644	2.53555e-41	lower segment PC
FBgn0036518	RhoGAP71E	4.88208e-81	1.35971	0.927	0.678	8.57439e-77	lower segment PC
FBgn0031489	CG17224	9.8637e-145	1.34804	0.647	0.194	1.73236e-140	lower segment PC
FBgn0029762	NAAT1	3.47742e-55	1.34303	0.642	0.332	6.10739e-51	lower segment PC
FBgn0040765	luna	1.02142e-64	1.34151	0.867	0.601	1.79391e-60	lower segment PC
FBgn0003310	S	1.5138e-92	1.34085	0.853	0.558	2.65869e-88	lower segment PC
FBgn0022700	Cht4	6.46078e-192	1.33854	0.235	0.017	1.13471e-187	lower segment PC
FBgn0051216	Naam	5.94029e-162	1.33724	0.412	0.068	1.04329e-157	lower segment PC
FBgn0036563	CG13075	1.84597e-75	1.33206	0.429	0.13	3.24208e-71	lower segment PC
FBgn0001297	kay	2.46524e-118	1.33002	0.983	0.721	4.32971e-114	lower segment PC
FBgn0027660	blot	2.88266e-60	1.32864	0.749	0.492	5.06282e-56	lower segment PC
FBgn0005660	Ets21C	0	1.3246	0.389	0.02	0	lower segment PC
FBgn0038652	CG7720	7.02874e-20	1.31989	0.844	0.731	1.23446e-15	lower segment PC
FBgn0041184	Socs36E	4.30378e-70	1.30986	0.863	0.592	7.55873e-66	lower segment PC
FBgn0259735	mtgo	8.7191e-89	1.30463	0.955	0.706	1.53134e-84	lower segment PC
FBgn0039431	plum	7.57054e-42	1.30072	0.675	0.375	1.32961e-37	lower segment PC
FBgn0035049	Mmp1	3.88927e-76	1.29988	0.948	0.676	6.83072e-72	lower segment PC
FBgn0037012	Rcd2	4.717e-49	1.2992	0.675	0.382	8.28446e-45	lower segment PC
FBgn0036043	Ae2	9.5373e-143	1.27826	0.45	0.086	1.67504e-138	lower segment PC
FBgn0020307	dve	2.02368e-110	1.27726	0.754	0.302	3.55419e-106	lower segment PC
FBgn0283499	InR	1.75315e-70	1.27555	0.957	0.734	3.07905e-66	lower segment PC
FBgn0038756	CG4783	4.196e-95	1.27181	0.761	0.354	7.36943e-91	lower segment PC
FBgn0033777	CG17574	5.75478e-36	1.26575	0.903	0.731	1.01071e-31	lower segment PC
FBgn0033438	Mmp2	2.07424e-84	1.2618	0.353	0.085	3.64299e-80	lower segment PC
FBgn0027598	cindr	2.55694e-87	1.2559	0.91	0.679	4.49075e-83	lower segment PC
FBgn0003997	hid	1.49067e-115	1.25315	0.528	0.146	2.61806e-111	lower segment PC
FBgn0037485	CG14606	3.66435e-64	1.24106	0.656	0.322	6.4357e-60	lower segment PC
FBgn0014141	cher	4.2369e-56	1.23611	0.768	0.532	7.44126e-52	lower segment PC
FBgn0036419	CG13482	2.77783e-122	1.23531	0.727	0.269	4.87871e-118	lower segment PC
FBgn0036993	CG5910	0	1.22932	0.526	0.054	0	lower segment PC
FBgn0261565	Lmpt	8.13336e-92	1.22845	0.934	0.562	1.42846e-87	lower segment PC
FBgn0051324	CG31324	1.29383e-89	1.21801	0.893	0.535	2.27236e-85	lower segment PC
FBgn0261262	CG42613	1.98943e-18	1.21675	0.121	0.038	3.49403e-14	lower segment PC
FBgn0013343	Syx1A	2.67377e-103	1.21239	0.936	0.7	4.69594e-99	lower segment PC
FBgn0040208	Kat60	1.54389e-119	1.20514	0.604	0.201	2.71153e-115	lower segment PC
FBgn0039714	Zip99C	7.00237e-95	1.19698	0.576	0.212	1.22983e-90	lower segment PC
FBgn0034420	CG10737	1.18191e-99	1.19292	0.664	0.256	2.0758e-95	lower segment PC
FBgn0015286	Rala	4.40015e-72	1.1891	0.865	0.63	7.72799e-68	lower segment PC
FBgn0032087	CG9568	3.52563e-38	1.18659	0.543	0.279	6.19206e-34	lower segment PC
FBgn0004657	mys	1.81985e-70	1.17104	0.863	0.591	3.1962e-66	lower segment PC
FBgn0052017	CG32017	6.35088e-61	1.15548	0.784	0.486	1.11541e-56	lower segment PC
FBgn0033397	Cyp4p3	2.95188e-71	1.15221	0.664	0.332	5.18439e-67	lower segment PC
FBgn0259175	ome	3.53321e-70	1.14616	0.915	0.718	6.20538e-66	lower segment PC
FBgn0031579	CG15422	7.86323e-204	1.13844	0.467	0.068	1.38102e-199	lower segment PC
FBgn0002643	mam	9.75513e-59	1.13337	0.825	0.641	1.71329e-54	lower segment PC
FBgn0036316	CG10960	1.78855e-69	1.13325	0.737	0.395	3.14122e-65	lower segment PC
FBgn0033659	Damm	3.39073e-93	1.13226	0.55	0.182	5.95513e-89	lower segment PC
FBgn0264975	Nrg	2.37132e-40	1.12715	0.706	0.436	4.16475e-36	lower segment PC
FBgn0284243	betaTub56D	2.10349e-55	1.12076	0.621	0.3	3.69436e-51	lower segment PC
FBgn0266429	AstA-R1	1.05205e-31	1.11761	0.325	0.138	1.84772e-27	lower segment PC
FBgn0037443	Dmtn	2.55765e-60	1.11307	0.763	0.475	4.492e-56	lower segment PC
FBgn0041789	Pax	1.06449e-68	1.09177	0.818	0.556	1.86956e-64	lower segment PC
FBgn0013733	shot	6.57974e-94	1.07369	0.991	0.884	1.1556e-89	lower segment PC
FBgn0010497	dmGlut	4.78041e-39	1.0659	0.732	0.494	8.39583e-35	lower segment PC
FBgn0264542	hwt	1.10001e-15	1.06531	0.41	0.257	1.93195e-11	lower segment PC
FBgn0243512	puc	6.35718e-78	1.06426	0.969	0.789	1.11651e-73	lower segment PC
FBgn0085424	nub	5.68454e-114	1.04555	0.303	0.048	9.98376e-110	lower segment PC
FBgn0000083	AnxB9	4.20726e-59	1.03929	0.858	0.617	7.38922e-55	lower segment PC
FBgn0024321	NK7.1	8.20495e-86	1.03907	0.938	0.644	1.44103e-81	lower segment PC
FBgn0051272	CG31272	1.01451e-38	1.03252	0.808	0.654	1.78179e-34	lower segment PC
FBgn0040837	CG8620	2.58868e-44	1.02704	0.855	0.596	4.54649e-40	lower segment PC
FBgn0020414	Idgf3	4.74794e-59	1.02651	0.519	0.212	8.33881e-55	lower segment PC
FBgn0262579	Sarm	3.80347e-74	1.02064	0.945	0.758	6.68004e-70	lower segment PC
FBgn0010909	msn	1.30797e-74	1.02062	0.931	0.722	2.29719e-70	lower segment PC
FBgn0031571	bark	1.50026e-53	1.0149	0.592	0.304	2.63491e-49	lower segment PC
FBgn0034723	CG13506	1.3813e-46	1.01114	0.827	0.606	2.42598e-42	lower segment PC
FBgn0032456	MRP	1.03098e-63	1.004	0.967	0.726	1.81071e-59	lower segment PC
FBgn0035583	CG13704	2.04567e-60	1.00229	0.68	0.38	3.59281e-56	lower segment PC
FBgn0050115	GEFmeso	4.34604e-70	0.996999	0.919	0.697	7.63294e-66	lower segment PC
FBgn0029766	CG15784	7.25282e-61	0.995663	0.754	0.448	1.27381e-56	lower segment PC
FBgn0030600	hiw	3.55596e-33	0.994559	0.675	0.415	6.24532e-29	lower segment PC
FBgn0053181	CG33181	8.69238e-46	0.993974	0.751	0.449	1.52664e-41	lower segment PC
FBgn0001104	Galphai	5.90825e-85	0.989549	0.709	0.338	1.03767e-80	lower segment PC
FBgn0015037	Cyp4p1	5.13141e-93	0.986682	0.597	0.231	9.01229e-89	lower segment PC
FBgn0265140	Meltrin	6.93056e-45	0.983313	0.671	0.41	1.21722e-40	lower segment PC
FBgn0029881	pigs	8.00881e-54	0.982964	0.697	0.359	1.40659e-49	lower segment PC
FBgn0011592	fra	2.44024e-123	0.982755	0.431	0.087	4.2858e-119	lower segment PC
FBgn0034709	Swim	2.04029e-31	0.977905	0.45	0.221	3.58335e-27	lower segment PC
FBgn0037963	Cad87A	5.83472e-19	0.976558	0.422	0.246	1.02475e-14	lower segment PC
FBgn0032587	CG5953	6.03121e-61	0.975651	0.889	0.619	1.05926e-56	lower segment PC
FBgn0004687	Mlc-c	1.62823e-57	0.964466	0.836	0.561	2.85966e-53	lower segment PC
FBgn0028978	trbl	2.56649e-32	0.961434	0.633	0.391	4.50753e-28	lower segment PC
FBgn0016794	dos	5.61401e-86	0.96059	0.562	0.212	9.85989e-82	lower segment PC
FBgn0031263	Tspo	1.13901e-55	0.949868	0.701	0.412	2.00045e-51	lower segment PC
FBgn0053542	upd3	1.03596e-232	0.946137	0.187	0.008	1.81946e-228	lower segment PC
FBgn0259168	mnb	1.12029e-66	0.941876	0.891	0.684	1.96756e-62	lower segment PC
FBgn0010434	cora	2.90439e-51	0.94012	0.68	0.392	5.10098e-47	lower segment PC
FBgn0024361	Tsp2A	6.97837e-68	0.938872	0.671	0.319	1.22561e-63	lower segment PC
FBgn0284221	Sema5c	2.05468e-43	0.934246	0.692	0.447	3.60863e-39	lower segment PC
FBgn0036945	Ssk	4.66828e-57	0.932571	0.796	0.528	8.19889e-53	lower segment PC
FBgn0028381	Decay	8.78539e-43	0.932513	0.621	0.338	1.54298e-38	lower segment PC
FBgn0027594	drpr	3.40157e-61	0.930446	0.791	0.541	5.97417e-57	lower segment PC
FBgn0262617	Nuak1	5.14374e-74	0.928791	0.912	0.633	9.03396e-70	lower segment PC
FBgn0040850	CG15210	2.16183e-181	0.927322	0.481	0.079	3.79682e-177	lower segment PC
FBgn0015577	alpha-Est9	3.89425e-63	0.927007	0.73	0.395	6.83946e-59	lower segment PC
FBgn0014020	Rho1	3.75057e-64	0.925147	0.867	0.648	6.58713e-60	lower segment PC
FBgn0053100	eIF4EHP	1.40148e-58	0.919525	0.91	0.71	2.46142e-54	lower segment PC
FBgn0010415	Sdc	3.13902e-45	0.918511	0.882	0.797	5.51307e-41	lower segment PC
FBgn0033875	CG6357	5.16247e-74	0.914576	0.609	0.248	9.06684e-70	lower segment PC
FBgn0265434	zip	5.91285e-25	0.911849	0.896	0.728	1.03847e-20	lower segment PC
FBgn0035533	Cip4	4.55535e-35	0.911774	0.879	0.686	8.00056e-31	lower segment PC
FBgn0052369	CG32369	5.90335e-71	0.910777	0.967	0.754	1.03681e-66	lower segment PC
FBgn0003888	betaTub60D	4.55223e-27	0.909388	0.642	0.441	7.99509e-23	lower segment PC
FBgn0024491	Bin1	1.51917e-18	0.909114	0.121	0.038	2.66812e-14	lower segment PC
FBgn0037174	CG14457	4.30963e-173	0.888325	0.36	0.048	7.569e-169	lower segment PC
FBgn0000489	Pka-C3	3.90079e-24	0.87772	0.706	0.523	6.85096e-20	lower segment PC
FBgn0002645	Map205	4.5535e-84	0.875386	0.72	0.345	7.99732e-80	lower segment PC
FBgn0023095	caps	6.60766e-63	0.868099	0.979	0.847	1.1605e-58	lower segment PC
FBgn0003884	alphaTub84B	3.43324e-39	0.867644	0.829	0.584	6.02979e-35	lower segment PC
FBgn0039925	Kif3C	6.75333e-51	0.860712	0.592	0.277	1.18609e-46	lower segment PC
FBgn0267487	Ptp61F	3.85736e-50	0.858846	0.526	0.24	6.77468e-46	lower segment PC
FBgn0031267	Ipk2	5.25453e-104	0.858022	0.526	0.157	9.22853e-100	lower segment PC
FBgn0050424	CG30424	6.68635e-70	0.856405	0.834	0.55	1.17432e-65	lower segment PC
FBgn0000116	Argk	1.73409e-51	0.85593	0.818	0.609	3.04558e-47	lower segment PC
FBgn0267758	asRNA:CR46089	1.05685e-14	0.85465	0.128	0.049	1.85614e-10	lower segment PC
FBgn0038595	CG7142	4.63227e-27	0.851978	0.438	0.23	8.13566e-23	lower segment PC
FBgn0086708	stv	5.13595e-48	0.849425	0.78	0.537	9.02026e-44	lower segment PC
FBgn0260388	CG42514	1.56918e-44	0.84398	0.607	0.319	2.75595e-40	lower segment PC
FBgn0013765	cnn	2.92431e-55	0.843584	0.429	0.157	5.13597e-51	lower segment PC
FBgn0001257	ImpL2	2.28366e-34	0.842008	0.668	0.405	4.01079e-30	lower segment PC
FBgn0263019	lncRNA:CR43314	1.7929e-38	0.839763	0.858	0.663	3.14886e-34	lower segment PC
FBgn0032167	CG5853	1.06677e-75	0.839083	0.455	0.142	1.87357e-71	lower segment PC
FBgn0285955	cv-c	2.61939e-70	0.838667	0.964	0.758	4.60044e-66	lower segment PC
FBgn0026197	lncRNA:noe	1.2754e-37	0.837421	0.562	0.328	2.23998e-33	lower segment PC
FBgn0038720	CG6231	7.05268e-63	0.835822	0.533	0.226	1.23866e-58	lower segment PC
FBgn0010278	Ssrp	3.24136e-29	0.835014	0.244	0.09	5.69281e-25	lower segment PC
FBgn0013995	Calx	3.44731e-50	0.831182	0.768	0.437	6.05451e-46	lower segment PC
FBgn0286785	scb	2.8275e-67	0.825461	0.519	0.193	4.96595e-63	lower segment PC
FBgn0052137	CG32137	4.15594e-54	0.822307	0.844	0.626	7.29908e-50	lower segment PC
FBgn0030347	CG15739	1.61677e-285	0.818159	0.415	0.038	2.83954e-281	lower segment PC
FBgn0024315	Picot	2.49574e-44	0.815473	0.884	0.666	4.38327e-40	lower segment PC
FBgn0085421	Epac	2.71111e-54	0.815471	0.649	0.331	4.76152e-50	lower segment PC
FBgn0029507	Tsp42Ed	2.87205e-57	0.813745	0.656	0.341	5.04418e-53	lower segment PC
FBgn0038842	hdly	3.79536e-05	0.812894	0.519	0.44	0.666579	lower segment PC
FBgn0033889	CG6701	2.42379e-60	0.810156	0.618	0.302	4.2569e-56	lower segment PC
FBgn0261550	CG42668	1.42213e-40	0.805029	0.794	0.564	2.49769e-36	lower segment PC
FBgn0000308	chic	1.51157e-46	0.804948	0.806	0.585	2.65478e-42	lower segment PC
FBgn0041180	Tep4	2.91485e-107	0.803273	0.351	0.07	5.11935e-103	lower segment PC
FBgn0262614	pyd	1.20965e-35	0.799922	0.896	0.733	2.12451e-31	lower segment PC
FBgn0041096	rols	5.52546e-25	0.799444	0.922	0.646	9.70437e-21	lower segment PC
FBgn0015229	glec	6.00417e-17	0.799281	0.652	0.465	1.05451e-12	lower segment PC
FBgn0035983	CG4080	2.55238e-41	0.799205	0.73	0.498	4.48275e-37	lower segment PC
FBgn0265487	mbl	3.127e-63	0.792763	0.979	0.897	5.49195e-59	lower segment PC
FBgn0052423	shep	8.63345e-61	0.788695	0.979	0.893	1.51629e-56	lower segment PC
FBgn0020278	loco	5.25832e-37	0.7854	0.659	0.396	9.23518e-33	lower segment PC
FBgn0000253	Cam	2.86294e-33	0.783885	0.927	0.746	5.02819e-29	lower segment PC
FBgn0035444	CG12012	6.62209e-71	0.773931	0.642	0.312	1.16304e-66	lower segment PC
FBgn0036411	Sox21a	3.75509e-11	0.765491	0.109	0.042	6.59506e-07	lower segment PC
FBgn0264953	Piezo	2.87128e-05	0.764621	0.242	0.176	0.504282	lower segment PC
FBgn0003721	Tm1	1.47715e-66	0.763751	0.974	0.838	2.59431e-62	lower segment PC
FBgn0028550	Atf3	5.1092e-47	0.763359	0.9	0.714	8.9733e-43	lower segment PC
FBgn0267668	lncRNA:CR46006	2.1828e-46	0.762992	0.739	0.42	3.83364e-42	lower segment PC
FBgn0265185	CG44250	2.35276e-79	0.761871	0.552	0.198	4.13215e-75	lower segment PC
FBgn0086347	Myo31DF	3.72434e-57	0.757738	0.509	0.195	6.54107e-53	lower segment PC
FBgn0011726	tsr	3.10379e-46	0.753563	0.652	0.366	5.45119e-42	lower segment PC
FBgn0003209	raw	1.31716e-51	0.752418	0.841	0.58	2.31334e-47	lower segment PC
FBgn0264273	Sema2b	8.382e-11	0.745865	0.216	0.113	1.47213e-06	lower segment PC
FBgn0022382	Pka-R2	1.96383e-35	0.745537	0.874	0.741	3.44907e-31	lower segment PC
FBgn0266431	CG45061	2.03655e-38	0.744888	0.36	0.144	3.57679e-34	lower segment PC
FBgn0035715	Ist1	9.68861e-57	0.740655	0.552	0.254	1.70161e-52	lower segment PC
FBgn0024980	Syx4	4.52007e-45	0.737774	0.72	0.491	7.9386e-41	lower segment PC
FBgn0030189	CG2909	5.65771e-19	0.736376	0.209	0.089	9.93663e-15	lower segment PC
FBgn0030747	CG4301	1.49323e-52	0.736155	0.754	0.443	2.62257e-48	lower segment PC
FBgn0032140	CG13117	1.12367e-80	0.730946	0.384	0.102	1.97349e-76	lower segment PC
FBgn0003495	spz	3.42068e-50	0.728321	0.111	0.015	6.00775e-46	lower segment PC
FBgn0259111	Ndae1	6.7274e-26	0.728235	0.81	0.646	1.18153e-21	lower segment PC
FBgn0263314	CG43400	2.48638e-232	0.721139	0.384	0.041	4.36683e-228	lower segment PC
FBgn0034480	CG16898	1.67285e-26	0.719885	0.365	0.174	2.93802e-22	lower segment PC
FBgn0027066	Eb1	3.09244e-42	0.718658	0.692	0.443	5.43126e-38	lower segment PC
FBgn0026084	cib	4.43629e-53	0.717521	0.289	0.08	7.79145e-49	lower segment PC
FBgn0025692	Lfg	1.49046e-46	0.706705	0.5	0.233	2.6177e-42	lower segment PC
FBgn0030808	RhoGAP15B	1.58442e-58	0.70524	0.654	0.34	2.78272e-54	lower segment PC
FBgn0031317	Charon	3.59488e-113	0.704843	0.393	0.084	6.31369e-109	lower segment PC
FBgn0030955	CG6891	1.60649e-25	0.704653	0.713	0.514	2.82149e-21	lower segment PC
FBgn0031897	CG13784	4.07187e-36	0.702686	0.889	0.743	7.15142e-32	lower segment PC
FBgn0001085	fz	2.55916e-49	0.701087	0.725	0.399	4.49466e-45	lower segment PC
FBgn0000043	Act42A	3.5053e-122	0.699175	0.201	0.021	6.15637e-118	lower segment PC
FBgn0261545	CG42663	6.9988e-36	0.697235	0.666	0.426	1.2292e-31	lower segment PC
FBgn0085354	CG34325	4.50838e-64	0.69551	0.711	0.316	7.91806e-60	lower segment PC
FBgn0030749	AnxB11	8.73302e-36	0.695168	0.519	0.279	1.53378e-31	lower segment PC
FBgn0001987	Gli	2.17471e-35	0.688805	0.512	0.265	3.81944e-31	lower segment PC
FBgn0031801	CG9498	1.45633e-52	0.686664	0.791	0.488	2.55775e-48	lower segment PC
FBgn0250869	CG42240	4.08172e-23	0.685589	0.365	0.185	7.16872e-19	lower segment PC
FBgn0000636	Fas3	6.46583e-17	0.682676	0.924	0.724	1.13559e-12	lower segment PC
FBgn0003463	sog	3.97545e-33	0.68213	0.78	0.544	6.98208e-29	lower segment PC
FBgn0027836	Dgp-1	4.24842e-22	0.681382	0.251	0.11	7.46149e-18	lower segment PC
FBgn0032683	kon	4.66497e-47	0.677583	0.457	0.188	8.19309e-43	lower segment PC
FBgn0036321	CG14120	5.70579e-270	0.676511	0.232	0.011	1.00211e-265	lower segment PC
FBgn0021767	org-1	6.51343e-103	0.673664	0.161	0.016	1.14395e-98	lower segment PC
FBgn0030847	CG12991	4.05158e-15	0.666279	0.469	0.312	7.11579e-11	lower segment PC
FBgn0000042	Act5C	5.74596e-38	0.665364	0.903	0.703	1.00916e-33	lower segment PC
FBgn0021764	sdk	1.6152e-29	0.66509	0.784	0.612	2.83677e-25	lower segment PC
FBgn0010379	Akt1	1.7459e-31	0.662711	0.718	0.488	3.06632e-27	lower segment PC
FBgn0267910	lncRNA:CR34335	0.000159953	0.662267	0.993	0.97	1	lower segment PC
FBgn0261574	kug	1.36808e-33	0.661369	0.595	0.347	2.40275e-29	lower segment PC
FBgn0263929	jvl	5.77562e-43	0.656473	0.929	0.82	1.01437e-38	lower segment PC
FBgn0000256	capu	3.90616e-23	0.656261	0.618	0.449	6.86039e-19	lower segment PC
FBgn0033221	CG12825	5.06341e-39	0.654387	0.855	0.659	8.89286e-35	lower segment PC
FBgn0040551	CG11686	1.29009e-79	0.653625	0.495	0.166	2.26579e-75	lower segment PC
FBgn0267698	Pak	1.54485e-51	0.65066	0.749	0.477	2.71322e-47	lower segment PC
FBgn0035425	CG17746	5.9656e-53	0.645413	0.597	0.306	1.04774e-48	lower segment PC
FBgn0051815	CG31815	2.75611e-47	0.645173	0.519	0.233	4.84055e-43	lower segment PC
FBgn0011661	Moe	1.63086e-29	0.642689	0.924	0.783	2.86428e-25	lower segment PC
FBgn0259170	alpha-Man-Ia	2.69344e-37	0.642615	0.841	0.676	4.73048e-33	lower segment PC
FBgn0260658	CG42541	8.91519e-21	0.642414	0.265	0.122	1.56578e-16	lower segment PC
FBgn0030993	Mec2	2.61507e-109	0.640781	0.441	0.104	4.59285e-105	lower segment PC
FBgn0040918	schlank	3.67849e-27	0.637805	0.77	0.547	6.46053e-23	lower segment PC
FBgn0046302	CG10650	1.62559e-24	0.63703	0.415	0.22	2.85502e-20	lower segment PC
FBgn0038354	CG5404	2.64206e-53	0.636177	0.464	0.182	4.64025e-49	lower segment PC
FBgn0053158	CG33158	7.91982e-23	0.636073	0.645	0.448	1.39096e-18	lower segment PC
FBgn0002932	neur	1.58964e-36	0.635135	0.746	0.524	2.79188e-32	lower segment PC
FBgn0052103	SCaMC	2.52063e-23	0.633668	0.775	0.556	4.42698e-19	lower segment PC
FBgn0033787	CG13321	4.34416e-30	0.633562	0.72	0.488	7.62965e-26	lower segment PC
FBgn0259108	futsch	3.7744e-25	0.633191	0.137	0.039	6.62899e-21	lower segment PC
FBgn0053993	CG33993	2.2191e-22	0.628312	0.481	0.271	3.8974e-18	lower segment PC
FBgn0005612	Sox14	3.89157e-24	0.627889	0.524	0.325	6.83476e-20	lower segment PC
FBgn0031413	CG9967	9.9612e-31	0.627403	0.616	0.398	1.74949e-26	lower segment PC
FBgn0031969	pes	1.63554e-39	0.624031	0.777	0.512	2.8725e-35	lower segment PC
FBgn0036363	CG10140	2.0929e-109	0.621954	0.171	0.016	3.67576e-105	lower segment PC
FBgn0041582	tamo	2.67113e-48	0.617672	0.474	0.207	4.6913e-44	lower segment PC
FBgn0260634	eIF4G2	2.38132e-36	0.614195	0.746	0.541	4.18231e-32	lower segment PC
FBgn0032297	CG17124	2.25764e-18	0.612561	0.647	0.471	3.96509e-14	lower segment PC
FBgn0034279	CG18635	7.36258e-46	0.608865	0.63	0.358	1.29309e-41	lower segment PC
FBgn0036302	sowah	5.60261e-38	0.608626	0.836	0.635	9.83987e-34	lower segment PC
FBgn0016081	fry	4.29408e-24	0.608228	0.671	0.478	7.5417e-20	lower segment PC
FBgn0265137	Spn42Da	2.03024e-67	0.60778	0.273	0.062	3.5657e-63	lower segment PC
FBgn0052066	CG32066	7.33362e-36	0.607414	0.844	0.616	1.288e-31	lower segment PC
FBgn0052054	CG32054	3.66568e-142	0.606025	0.303	0.04	6.43804e-138	lower segment PC
FBgn0051721	Trim9	1.0965e-31	0.606004	0.507	0.245	1.92577e-27	lower segment PC
FBgn0016930	Dyrk2	4.01853e-26	0.604588	0.69	0.479	7.05774e-22	lower segment PC
FBgn0260747	Chchd2	2.0122e-13	0.604248	0.595	0.433	3.53403e-09	lower segment PC
FBgn0262656	Myc	2.49069e-09	0.603082	0.784	0.623	4.37441e-05	lower segment PC
FBgn0037065	CG12974	4.95433e-34	0.601568	0.509	0.281	8.70129e-30	lower segment PC
FBgn0003748	Treh	1.37825e-42	0.601052	0.647	0.374	2.42062e-38	lower segment PC
FBgn0039637	Ctl2	1.09801e-29	0.599335	0.732	0.511	1.92844e-25	lower segment PC
FBgn0041585	olf186-F	5.16494e-16	0.595363	0.718	0.561	9.07118e-12	lower segment PC
FBgn0260962	pic	5.36077e-19	0.595314	0.201	0.083	9.41513e-15	lower segment PC
FBgn0051523	CG31523	3.17202e-44	0.595232	0.635	0.35	5.57102e-40	lower segment PC
FBgn0259174	Nedd4	1.19381e-22	0.594332	0.844	0.662	2.09669e-18	lower segment PC
FBgn0265784	CrebB	3.29055e-33	0.593184	0.723	0.51	5.77919e-29	lower segment PC
FBgn0025866	CalpB	5.12046e-55	0.590563	0.5	0.212	8.99306e-51	lower segment PC
FBgn0001258	Ldh	7.89811e-76	0.584612	0.206	0.033	1.38714e-71	lower segment PC
FBgn0034583	CG10527	1.34413e-114	0.581441	0.308	0.05	2.3607e-110	lower segment PC
FBgn0010246	Myo61F	8.82734e-66	0.580989	0.472	0.158	1.55035e-61	lower segment PC
FBgn0263391	hts	2.25007e-39	0.580927	0.858	0.641	3.9518e-35	lower segment PC
FBgn0031643	CG3008	1.5097e-12	0.580719	0.31	0.187	2.65149e-08	lower segment PC
FBgn0030310	PGRP-SA	9.95683e-160	0.580552	0.263	0.027	1.74872e-155	lower segment PC
FBgn0002121	l(2)gl	4.05032e-40	0.580192	0.877	0.681	7.11359e-36	lower segment PC
FBgn0030318	rho-4	1.20764e-48	0.579533	0.46	0.19	2.12099e-44	lower segment PC
FBgn0086655	jing	1.82605e-26	0.57803	0.765	0.568	3.20709e-22	lower segment PC
FBgn0039488	CG6066	4.92681e-15	0.575807	0.206	0.097	8.65295e-11	lower segment PC
FBgn0036929	CG7668	2.97569e-35	0.574919	0.628	0.393	5.22621e-31	lower segment PC
FBgn0011674	insc	1.33343e-45	0.574604	0.327	0.111	2.34191e-41	lower segment PC
FBgn0264785	Hph	2.60132e-25	0.572533	0.668	0.47	4.56869e-21	lower segment PC
FBgn0086676	spin	5.45504e-28	0.570788	0.706	0.495	9.58068e-24	lower segment PC
FBgn0034398	CG15098	1.74563e-24	0.568195	0.768	0.578	3.06585e-20	lower segment PC
FBgn0042135	Gdap2	6.19755e-21	0.567603	0.948	0.844	1.08848e-16	lower segment PC
FBgn0026250	eIF1A	2.93248e-13	0.564684	0.626	0.466	5.15031e-09	lower segment PC
FBgn0087035	AGO2	2.78664e-36	0.563635	0.744	0.519	4.89417e-32	lower segment PC
FBgn0023215	Mnt	3.44563e-30	0.563099	0.841	0.65	6.05156e-26	lower segment PC
FBgn0036290	CG10638	2.04468e-17	0.562199	0.164	0.063	3.59108e-13	lower segment PC
FBgn0036877	CG9452	6.08227e-64	0.559508	0.443	0.15	1.06823e-59	lower segment PC
FBgn0001168	h	1.01452e-19	0.55882	0.86	0.701	1.7818e-15	lower segment PC
FBgn0034045	CG8249	4.17272e-43	0.556198	0.483	0.209	7.32855e-39	lower segment PC
FBgn0259740	CG42394	5.56094e-35	0.55404	0.597	0.344	9.76668e-31	lower segment PC
FBgn0051320	HEATR2	3.05365e-51	0.550616	0.592	0.287	5.36312e-47	lower segment PC
FBgn0035346	CG1146	4.94511e-40	0.550554	0.455	0.204	8.6851e-36	lower segment PC
FBgn0004512	Mdr49	4.86929e-26	0.550511	0.585	0.329	8.55194e-22	lower segment PC
FBgn0005536	Mbs	3.99141e-37	0.550415	0.791	0.583	7.01011e-33	lower segment PC
FBgn0053144	CG33144	2.26362e-23	0.550089	0.844	0.704	3.9756e-19	lower segment PC
FBgn0003660	Syb	2.53916e-39	0.546823	0.73	0.469	4.45952e-35	lower segment PC
FBgn0038088	CG10126	1.43155e-49	0.543643	0.486	0.213	2.51423e-45	lower segment PC
FBgn0023407	B4	8.57929e-12	0.543625	0.588	0.425	1.50678e-07	lower segment PC
FBgn0011742	Arp2	1.41836e-35	0.540703	0.633	0.397	2.49107e-31	lower segment PC
FBgn0262945	lncRNA:CR43264	1.15566e-45	0.540112	0.268	0.08	2.02969e-41	lower segment PC
FBgn0031580	CG15423	2.37495e-143	0.537621	0.13	0.007	4.17112e-139	lower segment PC
FBgn0000395	cv-2	4.98773e-17	0.536783	0.659	0.451	8.75995e-13	lower segment PC
FBgn0033649	pyr	1.12956e-29	0.536632	0.569	0.324	1.98384e-25	lower segment PC
FBgn0034072	Dg	4.51951e-30	0.536353	0.526	0.292	7.93761e-26	lower segment PC
FBgn0038466	CG8907	3.38225e-57	0.534377	0.393	0.13	5.94025e-53	lower segment PC
FBgn0031414	eys	6.14643e-30	0.533964	0.308	0.129	1.0795e-25	lower segment PC
FBgn0038302	CG4210	5.71321e-20	0.533489	0.348	0.183	1.00341e-15	lower segment PC
FBgn0035995	CG3529	2.50586e-29	0.532621	0.528	0.303	4.40104e-25	lower segment PC
FBgn0038179	CG9312	1.04355e-38	0.530412	0.571	0.314	1.83278e-34	lower segment PC
FBgn0011259	Sema1a	4.70339e-28	0.530369	0.654	0.417	8.26056e-24	lower segment PC
FBgn0003345	sd	3.16289e-34	0.530365	0.884	0.726	5.55499e-30	lower segment PC
FBgn0051092	LpR2	8.76555e-46	0.529918	0.701	0.419	1.53949e-41	lower segment PC
FBgn0050361	mtt	9.23668e-99	0.527059	0.299	0.055	1.62224e-94	lower segment PC
FBgn0015589	Apc	1.08568e-27	0.524813	0.479	0.271	1.90678e-23	lower segment PC
FBgn0024273	WASp	1.71188e-38	0.523047	0.623	0.377	3.00658e-34	lower segment PC
FBgn0028411	Nxt1	2.81702e-13	0.522642	0.145	0.06	4.94753e-09	lower segment PC
FBgn0033205	CG2064	2.39005e-14	0.521859	0.192	0.089	4.19764e-10	lower segment PC
FBgn0000567	Eip74EF	2.22081e-34	0.521125	0.87	0.652	3.90041e-30	lower segment PC
FBgn0027335	Rip11	1.34737e-30	0.52013	0.815	0.609	2.36639e-26	lower segment PC
FBgn0025628	CG4199	9.57422e-59	0.51989	0.498	0.199	1.68152e-54	lower segment PC
FBgn0033494	KCNQ	6.7446e-36	0.518584	0.865	0.682	1.18455e-31	lower segment PC
FBgn0039492	CG6051	2.19866e-31	0.517601	0.882	0.684	3.86151e-27	lower segment PC
FBgn0265413	CG44325	1.09414e-61	0.517591	0.254	0.057	1.92163e-57	lower segment PC
FBgn0051158	Efa6	3.92984e-20	0.516121	0.678	0.508	6.90198e-16	lower segment PC
FBgn0053116	CG33116	7.62828e-55	0.514614	0.355	0.116	1.33976e-50	lower segment PC
FBgn0085227	CG34198	2.05199e-19	0.513337	0.377	0.211	3.60391e-15	lower segment PC
FBgn0038420	CG10311	7.78698e-33	0.512747	0.507	0.277	1.36763e-28	lower segment PC
FBgn0033928	Arc2	3.96918e-26	0.508907	0.171	0.053	6.97106e-22	lower segment PC
FBgn0051694	CG31694	2.75781e-14	0.508698	0.538	0.374	4.84354e-10	lower segment PC
FBgn0011202	dia	1.95145e-29	0.507639	0.756	0.566	3.42733e-25	lower segment PC
FBgn0004456	mew	2.90754e-26	0.507488	0.953	0.911	5.10652e-22	lower segment PC
FBgn0024238	Fim	2.65203e-12	0.506375	0.604	0.449	4.65775e-08	lower segment PC
FBgn0051072	Lerp	2.43073e-27	0.504812	0.718	0.53	4.2691e-23	lower segment PC
FBgn0030048	CG12112	2.64566e-46	0.503819	0.434	0.18	4.64658e-42	lower segment PC
FBgn0000370	crc	3.70062e-20	0.502679	0.694	0.515	6.49939e-16	lower segment PC
FBgn0038740	CG4562	5.74431e-28	0.50144	0.637	0.382	1.00887e-23	lower segment PC
FBgn0003514	sqh	1.25582e-36	0.500204	0.367	0.15	2.2056e-32	lower segment PC
FBgn0014135	bnl	0.000734673	0.499299	0.637	0.542	1	lower segment PC
FBgn0261793	Trf2	1.55611e-13	0.498392	0.86	0.683	2.733e-09	lower segment PC
FBgn0259143	CG42258	1.63549e-29	0.49776	0.82	0.587	2.87241e-25	lower segment PC
FBgn0259224	CG42324	8.83544e-21	0.496108	0.773	0.61	1.55177e-16	lower segment PC
FBgn0267975	vib	8.11671e-36	0.495809	0.758	0.532	1.42554e-31	lower segment PC
FBgn0263601	mib1	1.74218e-10	0.495704	0.192	0.102	3.05979e-06	lower segment PC
FBgn0001316	klar	6.28773e-38	0.494228	0.955	0.822	1.10431e-33	lower segment PC
FBgn0010341	Cdc42	3.7929e-29	0.493474	0.547	0.321	6.66147e-25	lower segment PC
FBgn0039528	dsd	3.40086e-27	0.493054	0.773	0.574	5.97294e-23	lower segment PC
FBgn0037391	CG2017	1.6791e-11	0.491426	0.315	0.198	2.949e-07	lower segment PC
FBgn0027561	CG18659	8.98057e-17	0.490738	0.675	0.492	1.57726e-12	lower segment PC
FBgn0010397	LamC	5.34789e-33	0.490481	0.578	0.338	9.3925e-29	lower segment PC
FBgn0262741	lncRNA:CR43126	5.73014e-21	0.490174	0.585	0.399	1.00638e-16	lower segment PC
FBgn0031412	CG16995	2.46182e-41	0.490093	0.102	0.015	4.32369e-37	lower segment PC
FBgn0004397	Vinc	2.59043e-39	0.486326	0.483	0.232	4.54958e-35	lower segment PC
FBgn0035499	Chd64	1.0963e-34	0.48521	0.775	0.54	1.92543e-30	lower segment PC
FBgn0001291	Jra	1.78895e-35	0.481759	0.296	0.109	3.14193e-31	lower segment PC
FBgn0034720	Liprin-gamma	1.9473e-07	0.479208	0.137	0.073	0.00342004	lower segment PC
FBgn0030309	CG1572	2.15165e-96	0.478858	0.294	0.053	3.77894e-92	lower segment PC
FBgn0004514	Oct-TyrR	2.21941e-08	0.47878	0.145	0.074	0.000389795	lower segment PC
FBgn0027569	cert	1.36437e-41	0.477581	0.336	0.123	2.39624e-37	lower segment PC
FBgn0032156	CG13124	8.60939e-32	0.477117	0.645	0.426	1.51207e-27	lower segment PC
FBgn0011638	La	6.1134e-14	0.476329	0.178	0.08	1.0737e-09	lower segment PC
FBgn0036875	CG9449	5.90876e-23	0.475609	0.415	0.224	1.03775e-18	lower segment PC
FBgn0000163	baz	8.37455e-24	0.475442	0.865	0.644	1.47082e-19	lower segment PC
FBgn0032208	Ufd4	1.37285e-21	0.474943	0.476	0.284	2.41114e-17	lower segment PC
FBgn0263077	CG43340	3.29784e-20	0.474825	0.889	0.766	5.79199e-16	lower segment PC
FBgn0284408	trol	4.69198e-10	0.472914	0.874	0.831	8.24052e-06	lower segment PC
FBgn0085385	bma	5.20728e-18	0.472232	0.249	0.118	9.14555e-14	lower segment PC
FBgn0259685	crb	3.558e-35	0.471812	0.706	0.424	6.24892e-31	lower segment PC
FBgn0263241	Mocs1	2.29013e-23	0.470753	0.206	0.079	4.02215e-19	lower segment PC
FBgn0053926	CG33926	1.03819e-149	0.47071	0.242	0.024	1.82337e-145	lower segment PC
FBgn0035023	ITP	6.40604e-39	0.469462	0.533	0.274	1.12509e-34	lower segment PC
FBgn0039402	Vps2	1.18501e-37	0.469352	0.363	0.146	2.08124e-33	lower segment PC
FBgn0261799	dsx-c73A	1.12549e-09	0.467808	0.211	0.119	1.97671e-05	lower segment PC
FBgn0042185	MCU	2.69971e-30	0.46757	0.635	0.376	4.74151e-26	lower segment PC
FBgn0259244	CG42342	1.71158e-36	0.466745	0.438	0.204	3.00604e-32	lower segment PC
FBgn0019890	Smg5	2.40865e-20	0.464946	0.616	0.424	4.23031e-16	lower segment PC
FBgn0010173	RpA-70	8.41978e-11	0.463527	0.114	0.047	1.47877e-06	lower segment PC
FBgn0265935	coro	8.3465e-41	0.46277	0.519	0.263	1.4659e-36	lower segment PC
FBgn0031952	cdc14	9.89296e-32	0.462695	0.68	0.457	1.7375e-27	lower segment PC
FBgn0038243	CG8066	1.95839e-35	0.462106	0.422	0.19	3.43953e-31	lower segment PC
FBgn0030321	CG1703	3.06799e-14	0.461874	0.528	0.364	5.38832e-10	lower segment PC
FBgn0004852	Ac76E	6.55158e-30	0.461413	0.661	0.424	1.15065e-25	lower segment PC
FBgn0031145	Ntf-2	9.26586e-24	0.460475	0.531	0.32	1.62736e-19	lower segment PC
FBgn0003231	ref(2)P	2.68304e-30	0.4586	0.633	0.395	4.71223e-26	lower segment PC
FBgn0023143	Uba1	1.17148e-23	0.45714	0.476	0.269	2.05747e-19	lower segment PC
FBgn0014011	Rac2	1.02078e-22	0.456636	0.716	0.531	1.7928e-18	lower segment PC
FBgn0035262	CG18171	1.41723e-37	0.455279	0.443	0.208	2.48908e-33	lower segment PC
FBgn0267428	DIP-lambda	7.90085e-21	0.454776	0.765	0.59	1.38763e-16	lower segment PC
FBgn0035087	CG2765	5.53642e-33	0.454208	0.647	0.388	9.72361e-29	lower segment PC
FBgn0033402	Myd88	6.25212e-20	0.450505	0.836	0.695	1.09806e-15	lower segment PC
FBgn0259152	Clbn	3.21091e-10	0.450239	0.275	0.17	5.63931e-06	lower segment PC
FBgn0016696	Pitslre	2.53321e-11	0.450067	0.896	0.718	4.44908e-07	lower segment PC
FBgn0015790	Rab11	4.16572e-24	0.449882	0.685	0.484	7.31625e-20	lower segment PC
FBgn0010225	Gel	1.05516e-35	0.449621	0.576	0.323	1.85317e-31	lower segment PC
FBgn0261703	gce	3.53796e-19	0.448894	0.848	0.741	6.21372e-15	lower segment PC
FBgn0053511	CG33511	3.95052e-24	0.448791	0.647	0.409	6.9383e-20	lower segment PC
FBgn0261674	CG42709	2.28505e-10	0.448221	0.211	0.117	4.01324e-06	lower segment PC
FBgn0261113	Xrp1	3.44364e-35	0.44796	0.995	0.923	6.04807e-31	lower segment PC
FBgn0023526	CG2865	4.07014e-20	0.447596	0.829	0.678	7.1484e-16	lower segment PC
FBgn0264574	Glut1	4.05015e-24	0.447197	0.727	0.503	7.11328e-20	lower segment PC
FBgn0034756	Cyp6d2	3.21314e-17	0.445903	0.178	0.072	5.64324e-13	lower segment PC
FBgn0039044	p53	1.61329e-07	0.444287	0.192	0.114	0.00283343	lower segment PC
FBgn0028516	ZnT35C	6.32237e-15	0.442286	0.799	0.652	1.1104e-10	lower segment PC
FBgn0015221	Fer2LCH	1.64563e-28	0.442255	0.777	0.576	2.89023e-24	lower segment PC
FBgn0037637	IscU	7.47172e-26	0.44212	0.836	0.632	1.31226e-21	lower segment PC
FBgn0040729	CG15126	3.46406e-114	0.441032	0.199	0.021	6.08392e-110	lower segment PC
FBgn0028546	ics	1.19149e-29	0.440824	0.495	0.276	2.09261e-25	lower segment PC
FBgn0033987	ckn	4.80038e-24	0.439809	0.846	0.69	8.43092e-20	lower segment PC
FBgn0020304	drongo	1.1372e-30	0.439454	0.716	0.489	1.99726e-26	lower segment PC
FBgn0024236	foi	7.46224e-10	0.438798	0.443	0.312	1.31059e-05	lower segment PC
FBgn0262366	CG43064	1.62234e-210	0.438338	0.268	0.021	2.84932e-206	lower segment PC
FBgn0038953	CG18596	4.15839e-19	0.43829	0.19	0.076	7.30339e-15	lower segment PC
FBgn0037973	CG18547	2.64648e-10	0.437966	0.118	0.051	4.64801e-06	lower segment PC
FBgn0034400	CG15099	2.2143e-27	0.437927	0.621	0.417	3.88897e-23	lower segment PC
FBgn0011754	PhKgamma	1.11617e-22	0.437887	0.945	0.874	1.96033e-18	lower segment PC
FBgn0042102	CG18745	3.44519e-33	0.436242	0.306	0.116	6.05078e-29	lower segment PC
FBgn0032935	Atg18b	4.05978e-27	0.435068	0.604	0.376	7.13019e-23	lower segment PC
FBgn0029939	CG9650	2.47863e-19	0.4349	0.803	0.622	4.35321e-15	lower segment PC
FBgn0030894	Mvb12	1.01719e-48	0.434795	0.453	0.189	1.78649e-44	lower segment PC
FBgn0011672	Mvl	2.95962e-20	0.434324	0.583	0.411	5.19798e-16	lower segment PC
FBgn0027280	l(1)G0193	1.27437e-31	0.433627	0.545	0.312	2.23818e-27	lower segment PC
FBgn0029937	CG8300	7.51642e-117	0.433264	0.265	0.037	1.32011e-112	lower segment PC
FBgn0040153	l(1)G0469	0.0014169	0.432833	0.538	0.469	1	lower segment PC
FBgn0003475	spir	1.37663e-17	0.432516	0.718	0.542	2.41777e-13	lower segment PC
FBgn0000017	Abl	9.17639e-20	0.43195	0.746	0.558	1.61165e-15	lower segment PC
FBgn0015372	RabX1	2.60796e-13	0.431525	0.379	0.235	4.58036e-09	lower segment PC
FBgn0010113	hdc	1.77765e-50	0.426424	0.983	0.852	3.12209e-46	lower segment PC
FBgn0020309	crol	3.47357e-12	0.426224	0.955	0.811	6.10062e-08	lower segment PC
FBgn0038752	CG4462	3.8238e-49	0.42577	0.353	0.119	6.71575e-45	lower segment PC
FBgn0038893	Archease	6.98805e-15	0.425258	0.265	0.14	1.22731e-10	lower segment PC
FBgn0250789	alpha-Spec	2.6797e-26	0.42434	0.718	0.494	4.70636e-22	lower segment PC
FBgn0027504	CG8878	3.53638e-12	0.424305	0.453	0.316	6.21095e-08	lower segment PC
FBgn0286075	DNAlig3	1.34441e-09	0.424135	0.282	0.178	2.36118e-05	lower segment PC
FBgn0261461	RhoGAP18B	5.69842e-39	0.423691	0.917	0.713	1.00081e-34	lower segment PC
FBgn0260632	dl	4.93635e-23	0.422223	0.692	0.476	8.6697e-19	lower segment PC
FBgn0052026	CG32026	7.63193e-51	0.420064	0.334	0.11	1.3404e-46	lower segment PC
FBgn0262732	mbf1	2.78381e-18	0.417971	0.514	0.328	4.88921e-14	lower segment PC
FBgn0264270	Sxl	3.09039e-16	0.4175	0.905	0.777	5.42765e-12	lower segment PC
FBgn0039869	CG1890	5.44671e-55	0.417448	0.273	0.072	9.56606e-51	lower segment PC
FBgn0032590	CG4631	2.08027e-33	0.41687	0.344	0.139	3.65357e-29	lower segment PC
FBgn0025525	bab2	1.59229e-16	0.416779	0.844	0.702	2.79654e-12	lower segment PC
FBgn0031645	CG3036	7.29805e-27	0.415328	0.415	0.205	1.28176e-22	lower segment PC
FBgn0004179	Csp	1.37612e-27	0.414716	0.654	0.435	2.41688e-23	lower segment PC
FBgn0039634	alpha-Man-Ib	2.1529e-59	0.413399	0.346	0.105	3.78114e-55	lower segment PC
FBgn0026620	tacc	3.53539e-33	0.411518	0.602	0.361	6.2092e-29	lower segment PC
FBgn0038535	alt	3.77894e-21	0.410515	0.73	0.578	6.63696e-17	lower segment PC
FBgn0032731	Swip-1	9.03315e-14	0.41044	0.64	0.466	1.58649e-09	lower segment PC
FBgn0003892	ptc	1.1729e-21	0.410319	0.531	0.308	2.05996e-17	lower segment PC
FBgn0035236	CG12004	5.47754e-25	0.409469	0.706	0.493	9.6202e-21	lower segment PC
FBgn0002069	AspRS	2.17529e-33	0.407736	0.417	0.194	3.82045e-29	lower segment PC
FBgn0031011	CG8034	0.27849	0.406451	0.244	0.28	1	lower segment PC
FBgn0030086	CCT2	5.54777e-27	0.405453	0.55	0.333	9.74355e-23	lower segment PC
FBgn0267511	28SrRNA-Psi:CR45851	0.139599	0.404394	0.152	0.131	1	lower segment PC
FBgn0030114	CG17754	2.9924e-21	0.403861	0.578	0.393	5.25556e-17	lower segment PC
FBgn0262109	lncRNA:CR42862	1.16562e-24	0.403478	0.986	0.945	2.04718e-20	lower segment PC
FBgn0001404	egh	1.15392e-15	0.398552	0.784	0.632	2.02662e-11	lower segment PC
FBgn0046689	Takl1	2.94218e-88	0.398186	0.313	0.064	5.16734e-84	lower segment PC
FBgn0014018	Rel	3.31097e-27	0.396481	0.417	0.211	5.81505e-23	lower segment PC
FBgn0003435	sm	7.94678e-11	0.395033	0.727	0.603	1.39569e-06	lower segment PC
FBgn0261854	aPKC	6.04486e-27	0.394871	0.604	0.386	1.06166e-22	lower segment PC
FBgn0052695	CG32695	2.804e-15	0.393738	0.476	0.302	4.92467e-11	lower segment PC
FBgn0004396	CrebA	8.37192e-33	0.39268	0.867	0.653	1.47036e-28	lower segment PC
FBgn0265991	Zasp52	2.1063e-19	0.391538	0.846	0.687	3.69929e-15	lower segment PC
FBgn0038455	CG14907	5.64387e-35	0.391379	0.197	0.056	9.91233e-31	lower segment PC
FBgn0024986	CG3719	4.69618e-23	0.390926	0.472	0.274	8.24791e-19	lower segment PC
FBgn0034639	CG15673	2.26528e-21	0.390897	0.6	0.361	3.97851e-17	lower segment PC
FBgn0000097	aop	1.15238e-17	0.38698	0.851	0.682	2.02392e-13	lower segment PC
FBgn0085412	kmr	4.65293e-20	0.386899	0.836	0.633	8.17194e-16	lower segment PC
FBgn0260442	rhea	2.28004e-19	0.386246	0.891	0.682	4.00443e-15	lower segment PC
FBgn0033212	LRR	4.2925e-26	0.382819	0.801	0.58	7.53892e-22	lower segment PC
FBgn0031977	baf	3.67033e-32	0.382753	0.332	0.135	6.44621e-28	lower segment PC
FBgn0050151	CG30151	3.31033e-73	0.382536	0.114	0.011	5.81393e-69	lower segment PC
FBgn0020647	KrT95D	3.25045e-12	0.381308	0.844	0.658	5.70876e-08	lower segment PC
FBgn0032435	Oatp33Eb	2.25207e-17	0.381254	0.436	0.273	3.95532e-13	lower segment PC
FBgn0264776	CG44014	8.50416e-79	0.381004	0.235	0.041	1.49358e-74	lower segment PC
FBgn0034728	rad50	5.72053e-08	0.380025	0.37	0.264	0.0010047	lower segment PC
FBgn0038419	CG14879	7.95102e-24	0.379839	0.36	0.173	1.39644e-19	lower segment PC
FBgn0040212	Dhap-at	1.55648e-39	0.37964	0.351	0.135	2.73365e-35	lower segment PC
FBgn0032451	spict	2.41747e-30	0.378269	0.408	0.199	4.2458e-26	lower segment PC
FBgn0286784	TER94	6.11977e-24	0.377911	0.607	0.405	1.07481e-19	lower segment PC
FBgn0035830	CG8209	2.39087e-16	0.377805	0.287	0.151	4.19908e-12	lower segment PC
FBgn0033443	CG1698	2.61296e-35	0.377689	0.64	0.332	4.58913e-31	lower segment PC
FBgn0010774	Ref1	4.01708e-10	0.37585	0.6	0.456	7.05519e-06	lower segment PC
FBgn0261397	didum	7.79993e-22	0.37502	0.559	0.372	1.3699e-17	lower segment PC
FBgn0030234	CG15211	1.57978e-27	0.374771	0.154	0.043	2.77457e-23	lower segment PC
FBgn0004926	eIF2beta	4.33707e-17	0.374624	0.794	0.601	7.61719e-13	lower segment PC
FBgn0015380	drl	5.10669e-27	0.374579	0.322	0.141	8.96888e-23	lower segment PC
FBgn0035094	CG9380	1.25722e-23	0.374174	0.633	0.436	2.20805e-19	lower segment PC
FBgn0261625	GLS	5.97031e-06	0.372334	0.441	0.343	0.104856	lower segment PC
FBgn0033982	Cyp317a1	9.38826e-10	0.371978	0.4	0.283	1.64886e-05	lower segment PC
FBgn0032074	Tsp29Fa	4.78038e-22	0.370627	0.351	0.176	8.39579e-18	lower segment PC
FBgn0038020	GstD9	7.62131e-09	0.370339	0.209	0.119	0.000133853	lower segment PC
FBgn0036318	Wbp2	9.01594e-27	0.369495	0.732	0.533	1.58347e-22	lower segment PC
FBgn0037555	Ada2b	4.48197e-18	0.368545	0.431	0.261	7.87168e-14	lower segment PC
FBgn0263998	Ack-like	1.82749e-27	0.368407	0.441	0.235	3.20963e-23	lower segment PC
FBgn0039266	CG11791	4.09125e-13	0.368277	0.711	0.582	7.18547e-09	lower segment PC
FBgn0036309	Hip1	3.90987e-23	0.368061	0.491	0.287	6.86691e-19	lower segment PC
FBgn0015754	Lis-1	5.83707e-18	0.367423	0.628	0.443	1.02516e-13	lower segment PC
FBgn0036341	Syx13	8.61224e-19	0.366791	0.327	0.172	1.51257e-14	lower segment PC
FBgn0263594	lost	2.91555e-27	0.366707	0.756	0.533	5.12057e-23	lower segment PC
FBgn0243516	Vrp1	1.80063e-16	0.365625	0.704	0.538	3.16245e-12	lower segment PC
FBgn0038460	CG18622	6.5216e-27	0.36562	0.436	0.231	1.14539e-22	lower segment PC
FBgn0264959	Src42A	4.73992e-18	0.365556	0.78	0.607	8.32472e-14	lower segment PC
FBgn0263346	smash	2.69981e-13	0.365382	0.938	0.848	4.74168e-09	lower segment PC
FBgn0265082	Cdep	3.73311e-20	0.365212	0.818	0.658	6.55646e-16	lower segment PC
FBgn0004839	otk	2.17388e-44	0.365172	0.436	0.168	3.81799e-40	lower segment PC
FBgn0029685	CG2938	6.99061e-11	0.3648	0.199	0.104	1.22776e-06	lower segment PC
FBgn0032699	CG10383	5.12045e-23	0.363984	0.436	0.244	8.99304e-19	lower segment PC
FBgn0032006	Pvr	2.00779e-16	0.36378	0.846	0.665	3.52629e-12	lower segment PC
FBgn0032026	CG7627	6.36597e-06	0.363647	0.18	0.111	0.111805	lower segment PC
FBgn0013726	pnut	1.04156e-25	0.361804	0.275	0.115	1.82929e-21	lower segment PC
FBgn0250867	CG42238	3.30412e-28	0.361721	0.815	0.64	5.80303e-24	lower segment PC
FBgn0284435	tyn	1.50227e-05	0.36125	0.536	0.427	0.263843	lower segment PC
FBgn0085384	CG34355	3.13827e-21	0.361016	0.374	0.205	5.51175e-17	lower segment PC
FBgn0015924	crq	1.12615e-28	0.360979	0.559	0.336	1.97785e-24	lower segment PC
FBgn0085359	CG34330	2.12286e-32	0.359792	0.45	0.214	3.72837e-28	lower segment PC
FBgn0039897	CG1674	8.49397e-11	0.359631	0.358	0.237	1.4918e-06	lower segment PC
FBgn0052699	LPCAT	9.89617e-20	0.359102	0.5	0.312	1.73806e-15	lower segment PC
FBgn0262018	CadN2	3.45576e-13	0.358622	0.86	0.664	6.06935e-09	lower segment PC
FBgn0262716	Arp3	2.98791e-25	0.357889	0.353	0.171	5.24767e-21	lower segment PC
FBgn0029091	Chs2	1.01434e-26	0.357599	0.315	0.132	1.78148e-22	lower segment PC
FBgn0014029	2021-09-02	1.96342e-28	0.357121	0.261	0.099	3.44835e-24	lower segment PC
FBgn0053113	Rtnl1	2.57141e-14	0.356208	0.801	0.624	4.51617e-10	lower segment PC
FBgn0032135	GlcAT-S	2.26988e-14	0.355549	0.498	0.335	3.98658e-10	lower segment PC
FBgn0041188	Atx2	3.06581e-17	0.355541	0.678	0.513	5.38447e-13	lower segment PC
FBgn0034246	Dcr-2	7.71554e-19	0.35536	0.382	0.213	1.35508e-14	lower segment PC
FBgn0266124	ghi	7.06444e-32	0.355229	0.355	0.155	1.24073e-27	lower segment PC
FBgn0038530	AttD	5.54745e-118	0.355091	0.118	0.007	9.74298e-114	lower segment PC
FBgn0034345	CG5174	9.35622e-24	0.354676	0.472	0.271	1.64323e-19	lower segment PC
FBgn0027528	goe	1.75068e-19	0.354566	0.709	0.49	3.07472e-15	lower segment PC
FBgn0035424	Larp4B	6.15e-06	0.354068	0.855	0.724	0.108012	lower segment PC
FBgn0263599	l(3)72Ab	5.37711e-08	0.354041	0.277	0.18	0.000944383	lower segment PC
FBgn0033302	Cyp6a14	2.3076e-09	0.353328	0.232	0.136	4.05284e-05	lower segment PC
FBgn0011704	RnrS	4.16721e-31	0.351674	0.254	0.091	7.31887e-27	lower segment PC
FBgn0032694	MESR3	5.04918e-21	0.34889	0.775	0.564	8.86788e-17	lower segment PC
FBgn0263659	lncRNA:CR43650	2.37018e-26	0.348599	0.472	0.257	4.16274e-22	lower segment PC
FBgn0038344	obe	1.12913e-15	0.347665	0.145	0.056	1.98309e-11	lower segment PC
FBgn0266719	stac	1.07449e-14	0.347391	0.462	0.31	1.88712e-10	lower segment PC
FBgn0004198	ct	4.14406e-19	0.345885	0.974	0.921	7.27821e-15	lower segment PC
FBgn0051352	Unc-115a	6.14403e-21	0.345204	0.682	0.515	1.07908e-16	lower segment PC
FBgn0260945	Atg1	1.05515e-15	0.345145	0.659	0.488	1.85316e-11	lower segment PC
FBgn0001308	Khc	4.49244e-21	0.344673	0.569	0.375	7.89007e-17	lower segment PC
FBgn0266696	Svil	1.03746e-18	0.344429	0.917	0.72	1.82208e-14	lower segment PC
FBgn0041604	dlp	3.56453e-14	0.343785	0.585	0.409	6.26039e-10	lower segment PC
FBgn0263110	CG43367	2.81935e-17	0.343495	0.611	0.445	4.95162e-13	lower segment PC
FBgn0015222	Fer1HCH	1.54056e-19	0.34348	0.841	0.671	2.70569e-15	lower segment PC
FBgn0029667	Gas8	5.42127e-23	0.343365	0.291	0.135	9.52138e-19	lower segment PC
FBgn0001941	ifc	3.39776e-18	0.343022	0.498	0.314	5.96749e-14	lower segment PC
FBgn0263413	lncRNA:CR43459	2.61036e-11	0.342869	0.773	0.618	4.58457e-07	lower segment PC
FBgn0033437	CG12926	1.25737e-38	0.342352	0.225	0.065	2.20833e-34	lower segment PC
FBgn0265699	lncRNA:CR44506	8.62296e-120	0.342171	0.142	0.01	1.51445e-115	lower segment PC
FBgn0021872	Xbp1	1.71093e-24	0.340443	0.685	0.467	3.0049e-20	lower segment PC
FBgn0004167	kst	2.52784e-17	0.340341	0.82	0.596	4.43965e-13	lower segment PC
FBgn0015320	Ubc2	7.50438e-15	0.339678	0.398	0.251	1.31799e-10	lower segment PC
FBgn0010651	MFS14	7.27067e-14	0.339668	0.846	0.706	1.27695e-09	lower segment PC
FBgn0033636	tou	6.27648e-24	0.339296	0.794	0.617	1.10234e-19	lower segment PC
FBgn0033988	pcs	3.72112e-17	0.338195	0.675	0.511	6.5354e-13	lower segment PC
FBgn0264490	Eip93F	2.39615e-33	0.337749	0.969	0.91	4.20836e-29	lower segment PC
FBgn0037750	Whamy	2.75364e-25	0.337504	0.46	0.253	4.83621e-21	lower segment PC
FBgn0004436	Ubc6	5.02679e-15	0.335914	0.583	0.418	8.82855e-11	lower segment PC
FBgn0001978	stc	9.96222e-12	0.335615	0.28	0.162	1.74967e-07	lower segment PC
FBgn0028539	Eato	1.06595e-31	0.334875	0.422	0.204	1.87213e-27	lower segment PC
FBgn0259173	corn	2.36429e-24	0.334617	0.23	0.086	4.15241e-20	lower segment PC
FBgn0286567	gry	9.24836e-05	0.334395	0.211	0.147	1	lower segment PC
FBgn0052594	be	3.57087e-32	0.334027	0.73	0.495	6.27151e-28	lower segment PC
FBgn0034935	Orcokinin	6.72465e-62	0.333603	0.294	0.075	1.18105e-57	lower segment PC
FBgn0086656	shrb	4.34207e-24	0.332516	0.704	0.493	7.62597e-20	lower segment PC
FBgn0027106	Inx7	2.6111e-21	0.332334	0.481	0.291	4.58588e-17	lower segment PC
FBgn0031216	Zir	1.30956e-21	0.331615	0.457	0.267	2.29998e-17	lower segment PC
FBgn0264693	ens	1.75355e-21	0.331036	0.851	0.708	3.07976e-17	lower segment PC
FBgn0026076	UBL3	1.24217e-25	0.330812	0.616	0.42	2.18163e-21	lower segment PC
FBgn0022238	lolal	1.67287e-08	0.330662	0.597	0.46	0.000293807	lower segment PC
FBgn0030603	CG5541	5.51784e-22	0.330405	0.585	0.383	9.69098e-18	lower segment PC
FBgn0027108	Inx2	5.42668e-23	0.330233	0.566	0.356	9.53087e-19	lower segment PC
FBgn0040309	Jafrac1	5.40083e-07	0.32964	0.578	0.448	0.00948549	lower segment PC
FBgn0035165	CG13887	5.16846e-11	0.329185	0.336	0.214	9.07736e-07	lower segment PC
FBgn0040259	Ugt302C1	2.2108e-21	0.328173	0.23	0.094	3.88284e-17	lower segment PC
FBgn0020653	Trxr-1	2.69477e-12	0.327339	0.69	0.53	4.73282e-08	lower segment PC
FBgn0086604	side-VIII	2.32686e-16	0.326542	0.517	0.34	4.08667e-12	lower segment PC
FBgn0034577	cpa	3.12559e-35	0.32651	0.351	0.143	5.48947e-31	lower segment PC
FBgn0002524	lace	1.33553e-11	0.326459	0.306	0.184	2.34559e-07	lower segment PC
FBgn0051151	wge	7.46087e-18	0.325915	0.642	0.469	1.31035e-13	lower segment PC
FBgn0026319	Traf4	0.250421	0.32533	0.178	0.159	1	lower segment PC
FBgn0267160	asRNA:CR45600	1.72472e-37	0.324984	0.41	0.174	3.02913e-33	lower segment PC
FBgn0028734	Fmr1	2.14807e-18	0.324671	0.645	0.462	3.77266e-14	lower segment PC
FBgn0266376	lncRNA:CR45018	7.98952e-09	0.324122	0.77	0.624	0.00014032	lower segment PC
FBgn0036319	Ent3	1.38229e-27	0.323728	0.37	0.179	2.42772e-23	lower segment PC
FBgn0250816	AGO3	9.62973e-08	0.323505	0.694	0.567	0.00169127	lower segment PC
FBgn0033476	oys	4.51799e-18	0.322245	0.635	0.458	7.93495e-14	lower segment PC
FBgn0010226	GstS1	2.6409e-09	0.322211	0.102	0.043	4.63821e-05	lower segment PC
FBgn0051974	CG31974	4.7883e-20	0.322111	0.616	0.413	8.4097e-16	lower segment PC
FBgn0261243	Psa	3.09637e-15	0.321911	0.429	0.269	5.43816e-11	lower segment PC
FBgn0035360	CG1246	8.897e-42	0.320814	0.242	0.07	1.56258e-37	lower segment PC
FBgn0029508	Tsp42Ea	9.58538e-17	0.320258	0.37	0.207	1.68348e-12	lower segment PC
FBgn0030932	Ggt-1	1.99746e-20	0.31986	0.609	0.371	3.50814e-16	lower segment PC
FBgn0039120	Nup98-96	1.952e-10	0.319614	0.287	0.173	3.4283e-06	lower segment PC
FBgn0243486	rdo	1.81397e-24	0.318989	0.322	0.15	3.18588e-20	lower segment PC
FBgn0037279	CG1129	5.1994e-30	0.318456	0.46	0.236	9.1317e-26	lower segment PC
FBgn0038651	Epg5	2.74973e-14	0.317388	0.427	0.281	4.82935e-10	lower segment PC
FBgn0020238	14-3-3epsilon	2.59628e-17	0.316465	0.9	0.758	4.55984e-13	lower segment PC
FBgn0266410	CG45050	7.64791e-11	0.314642	0.974	0.848	1.3432e-06	lower segment PC
FBgn0284247	ds	4.73002e-29	0.314511	0.325	0.139	8.30733e-25	lower segment PC
FBgn0036702	CG6512	7.83872e-12	0.31367	0.265	0.15	1.37671e-07	lower segment PC
FBgn0261802	CG42748	4.08752e-24	0.313033	0.744	0.553	7.17892e-20	lower segment PC
FBgn0023170	RpL39	4.53484e-12	0.312941	0.794	0.616	7.96454e-08	lower segment PC
FBgn0050197	CG30197	2.68312e-30	0.312811	0.483	0.241	4.71237e-26	lower segment PC
FBgn0259936	Uhg3	1.77757e-17	0.312765	0.436	0.263	3.12194e-13	lower segment PC
FBgn0261556	CG42674	4.75369e-16	0.31231	0.924	0.782	8.3489e-12	lower segment PC
FBgn0020270	mre11	0.000563509	0.311466	0.239	0.183	1	lower segment PC
FBgn0038292	CG3987	2.60631e-62	0.311113	0.18	0.03	4.57746e-58	lower segment PC
FBgn0039561	mfrn	1.35939e-19	0.310937	0.6	0.417	2.3875e-15	lower segment PC
FBgn0036681	Obp73a	3.15784e-28	0.310379	0.28	0.113	5.54612e-24	lower segment PC
FBgn0034091	mrj	1.69493e-12	0.310256	0.72	0.568	2.97681e-08	lower segment PC
FBgn0024244	drm	3.91768e-44	0.309458	0.479	0.193	6.88062e-40	lower segment PC
FBgn0038981	CG5346	5.20847e-18	0.308317	0.448	0.276	9.14764e-14	lower segment PC
FBgn0024326	Mkk4	3.19299e-21	0.307621	0.389	0.214	5.60785e-17	lower segment PC
FBgn0000246	c(3)G	1.35534e-08	0.307558	0.116	0.054	0.000238039	lower segment PC
FBgn0053182	Kdm4B	7.36807e-10	0.307393	0.799	0.697	1.29405e-05	lower segment PC
FBgn0037011	CG4858	3.72799e-16	0.307274	0.284	0.147	6.54746e-12	lower segment PC
FBgn0030331	CG15221	1.56825e-17	0.30643	0.54	0.34	2.75432e-13	lower segment PC
FBgn0003159	CG2841	1.877e-19	0.306407	0.642	0.462	3.29657e-15	lower segment PC
FBgn0013987	MAPk-Ak2	2.46795e-15	0.306098	0.514	0.359	4.33447e-11	lower segment PC
FBgn0041160	comm2	2.10439e-08	0.305992	0.291	0.185	0.000369593	lower segment PC
FBgn0037974	CG12224	1.48481e-08	0.305127	0.126	0.061	0.000260777	lower segment PC
FBgn0015019	CCT3	7.03287e-16	0.30482	0.363	0.207	1.23518e-11	lower segment PC
FBgn0027329	CCT6	8.11268e-17	0.304392	0.353	0.195	1.42483e-12	lower segment PC
FBgn0051363	Jupiter	1.85253e-17	0.304351	0.327	0.172	3.25359e-13	lower segment PC
FBgn0039260	Smg6	4.75153e-15	0.304159	0.424	0.268	8.34512e-11	lower segment PC
FBgn0034194	CG15611	6.67292e-25	0.303908	0.5	0.288	1.17196e-20	lower segment PC
FBgn0031516	CG9663	0.215039	0.302865	0.192	0.174	1	lower segment PC
FBgn0037468	CG1943	8.6429e-21	0.302829	0.455	0.268	1.51795e-16	lower segment PC
FBgn0031811	CG13982	4.49227e-45	0.302675	0.102	0.014	7.88978e-41	lower segment PC
FBgn0037659	Kdm2	4.19225e-18	0.301958	0.559	0.381	7.36286e-14	lower segment PC
FBgn0265003	koi	1.51265e-08	0.301794	0.246	0.15	0.000265666	lower segment PC
FBgn0024329	Mekk1	3.46083e-16	0.301526	0.566	0.388	6.07826e-12	lower segment PC
FBgn0263864	Dark	1.2903e-12	0.299502	0.339	0.206	2.26616e-08	lower segment PC
FBgn0026713	l(1)G0007	5.42647e-15	0.298432	0.637	0.472	9.53051e-11	lower segment PC
FBgn0032969	CG2528	2.42844e-18	0.2984	0.277	0.137	4.26507e-14	lower segment PC
FBgn0262872	milt	1.12978e-16	0.298009	0.841	0.7	1.98423e-12	lower segment PC
FBgn0040022	Set1	7.79124e-19	0.297772	0.822	0.668	1.36838e-14	lower segment PC
FBgn0036844	Mkp3	7.39253e-05	0.297629	0.803	0.665	1	lower segment PC
FBgn0010395	Itgbn	3.60918e-18	0.297491	0.609	0.421	6.3388e-14	lower segment PC
FBgn0030052	CG12065	4.95346e-08	0.29736	0.737	0.564	0.000869977	lower segment PC
FBgn0039052	CG6733	1.08867e-10	0.295935	0.673	0.515	1.91204e-06	lower segment PC
FBgn0036684	CG3764	8.45608e-11	0.295776	0.673	0.528	1.48514e-06	lower segment PC
FBgn0025681	CG3558	1.19045e-18	0.294735	0.592	0.401	2.09078e-14	lower segment PC
FBgn0086370	sra	7.95816e-06	0.294512	0.329	0.246	0.139769	lower segment PC
FBgn0260794	ctrip	1.96226e-16	0.292861	0.789	0.606	3.44632e-12	lower segment PC
FBgn0026427	Su(var)2-HP2	1.12248e-14	0.292533	0.592	0.435	1.97141e-10	lower segment PC
FBgn0033309	Lnpk	4.81792e-14	0.292479	0.256	0.134	8.46172e-10	lower segment PC
FBgn0037163	laza	4.95169e-25	0.291222	0.275	0.116	8.69666e-21	lower segment PC
FBgn0040285	Scamp	6.49789e-18	0.291125	0.581	0.396	1.14122e-13	lower segment PC
FBgn0034718	wdp	1.13277e-17	0.290401	0.853	0.634	1.98949e-13	lower segment PC
FBgn0037551	Arl8	1.13192e-11	0.289646	0.284	0.164	1.988e-07	lower segment PC
FBgn0053516	dpr3	1.34014e-29	0.289482	0.27	0.104	2.35369e-25	lower segment PC
FBgn0032482	Pect	5.38354e-14	0.289459	0.374	0.228	9.45511e-10	lower segment PC
FBgn0003676	CCT1	2.30131e-18	0.288946	0.246	0.112	4.04179e-14	lower segment PC
FBgn0031037	CG14207	2.64965e-16	0.286825	0.464	0.299	4.65358e-12	lower segment PC
FBgn0011760	ctp	9.15103e-12	0.286627	0.813	0.664	1.6072e-07	lower segment PC
FBgn0036373	Tgi	0.00114511	0.284947	0.512	0.435	1	lower segment PC
FBgn0034915	eIF6	2.02608e-07	0.284812	0.164	0.092	0.00355841	lower segment PC
FBgn0035251	Vta1	8.39021e-21	0.284687	0.344	0.175	1.47357e-16	lower segment PC
FBgn0023001	melt	1.29981e-09	0.284231	0.509	0.384	2.28286e-05	lower segment PC
FBgn0036876	CG9451	1.0685e-38	0.283796	0.277	0.09	1.8766e-34	lower segment PC
FBgn0028331	l(1)G0289	1.52271e-12	0.28343	0.87	0.706	2.67434e-08	lower segment PC
FBgn0031381	Npc2a	8.65384e-10	0.283285	0.137	0.064	1.51987e-05	lower segment PC
FBgn0053111	CG33111	1.29181e-16	0.283141	0.4	0.241	2.26881e-12	lower segment PC
FBgn0003943	Ubi-p63E	6.31041e-19	0.283001	0.706	0.497	1.1083e-14	lower segment PC
FBgn0262719	CG43163	1.3494e-18	0.282162	0.254	0.118	2.36995e-14	lower segment PC
FBgn0003053	peb	1.11922e-29	0.28175	0.429	0.192	1.96569e-25	lower segment PC
FBgn0028692	Rpn2	5.10328e-17	0.281728	0.476	0.296	8.9629e-13	lower segment PC
FBgn0261458	capt	1.02275e-39	0.280862	0.313	0.111	1.79626e-35	lower segment PC
FBgn0035498	Fit1	2.01847e-16	0.280671	0.5	0.328	3.54504e-12	lower segment PC
FBgn0033226	puml	9.33757e-11	0.280431	0.389	0.26	1.63996e-06	lower segment PC
FBgn0031492	CG3542	9.11316e-11	0.280404	0.273	0.159	1.60054e-06	lower segment PC
FBgn0267339	p38c	7.44145e-77	0.280219	0.209	0.034	1.30694e-72	lower segment PC
FBgn0051729	CG31729	2.14201e-19	0.279837	0.415	0.24	3.76202e-15	lower segment PC
FBgn0045073	Stim	1.14627e-17	0.279673	0.533	0.349	2.0132e-13	lower segment PC
FBgn0032859	Arpc2	9.33883e-20	0.278382	0.403	0.232	1.64018e-15	lower segment PC
FBgn0260960	Baldspot	9.66083e-21	0.277865	0.701	0.499	1.69673e-16	lower segment PC
FBgn0023214	edl	1.42866e-08	0.277566	0.322	0.21	0.000250915	lower segment PC
FBgn0033134	Tsp42El	2.33436e-32	0.277433	0.114	0.023	4.09984e-28	lower segment PC
FBgn0030746	CG9981	8.79886e-34	0.277296	0.18	0.049	1.54534e-29	lower segment PC
FBgn0264344	CG43800	1.28437e-19	0.277182	0.448	0.244	2.25575e-15	lower segment PC
FBgn0016059	Sema1b	1.40725e-07	0.277154	0.709	0.571	0.00247156	lower segment PC
FBgn0086361	alph	1.77621e-10	0.276959	0.6	0.45	3.11955e-06	lower segment PC
FBgn0032987	RpL21	0.000728669	0.276637	0.848	0.766	1	lower segment PC
FBgn0034073	CG8414	3.22165e-25	0.275836	0.367	0.18	5.65818e-21	lower segment PC
FBgn0029835	CG5921	2.23221e-20	0.275705	0.308	0.151	3.92043e-16	lower segment PC
FBgn0266137	Dop1R2	4.01046e-19	0.275642	0.318	0.16	7.04358e-15	lower segment PC
FBgn0037632	CCT7	2.70012e-10	0.275253	0.182	0.094	4.74221e-06	lower segment PC
FBgn0023083	fray	9.18997e-10	0.274971	0.434	0.306	1.61404e-05	lower segment PC
FBgn0260933	rempA	5.78134e-29	0.274394	0.152	0.041	1.01538e-24	lower segment PC
FBgn0265851	lncRNA:CR44640	3.99812e-25	0.273388	0.379	0.179	7.0219e-21	lower segment PC
FBgn0040507	ACXD	3.93455e-18	0.273219	0.27	0.128	6.91026e-14	lower segment PC
FBgn0033405	CG13954	1.19767e-28	0.273092	0.31	0.131	2.10346e-24	lower segment PC
FBgn0265067	lncRNA:CR44178	2.01076e-07	0.272975	0.206	0.125	0.0035315	lower segment PC
FBgn0039969	Fis1	6.08584e-21	0.271559	0.566	0.369	1.06886e-16	lower segment PC
FBgn0004368	Ptp4E	5.23768e-24	0.27152	0.374	0.187	9.19894e-20	lower segment PC
FBgn0014380	RhoL	4.46478e-12	0.27113	0.64	0.472	7.8415e-08	lower segment PC
FBgn0030529	Clic	8.29115e-17	0.269977	0.796	0.629	1.45618e-12	lower segment PC
FBgn0032900	CG14401	1.32182e-21	0.269373	0.434	0.246	2.32151e-17	lower segment PC
FBgn0011570	cpb	7.18779e-19	0.269006	0.246	0.111	1.26239e-14	lower segment PC
FBgn0005775	Con	4.48735e-11	0.268817	0.244	0.138	7.88113e-07	lower segment PC
FBgn0250788	beta-Spec	1.37158e-21	0.267812	0.725	0.52	2.4089e-17	lower segment PC
FBgn0026737	CG6171	2.17783e-09	0.26769	0.14	0.067	3.82493e-05	lower segment PC
FBgn0036449	bmm	0.19535	0.266789	0.206	0.185	1	lower segment PC
FBgn0036756	Cln3	1.98375e-20	0.266764	0.642	0.386	3.48406e-16	lower segment PC
FBgn0020248	stet	1.71373e-36	0.26646	0.109	0.019	3.00982e-32	lower segment PC
FBgn0037016	CG13252	1.76323e-15	0.26602	0.865	0.683	3.09676e-11	lower segment PC
FBgn0037299	Vps37B	3.17628e-25	0.265716	0.235	0.089	5.57849e-21	lower segment PC
FBgn0000319	Chc	7.13967e-18	0.265606	0.64	0.457	1.25394e-13	lower segment PC
FBgn0004868	Gdi	3.7073e-10	0.265076	0.602	0.467	6.51113e-06	lower segment PC
FBgn0030685	Graf	3.48397e-14	0.264817	0.749	0.578	6.1189e-10	lower segment PC
FBgn0016123	Alp4	6.97008e-15	0.264266	0.855	0.698	1.22416e-10	lower segment PC
FBgn0020279	lig	2.07262e-12	0.264178	0.604	0.457	3.64014e-08	lower segment PC
FBgn0028886	CG15279	9.02439e-20	0.262547	0.858	0.714	1.58495e-15	lower segment PC
FBgn0038638	CG7702	4.83455e-18	0.262538	0.382	0.217	8.49091e-14	lower segment PC
FBgn0027363	Stam	7.85239e-26	0.262142	0.329	0.149	1.37912e-21	lower segment PC
FBgn0022213	Cse1	2.64875e-11	0.26201	0.161	0.076	4.652e-07	lower segment PC
FBgn0033051	Strica	6.41555e-21	0.261941	0.301	0.145	1.12676e-16	lower segment PC
FBgn0000711	flw	2.47628e-15	0.261192	0.754	0.592	4.34909e-11	lower segment PC
FBgn0283469	Vps4	3.07474e-14	0.260759	0.344	0.2	5.40017e-10	lower segment PC
FBgn0028953	CG14478	2.08689e-16	0.26019	0.784	0.616	3.66521e-12	lower segment PC
FBgn0039520	Gr98a	4.67708e-11	0.259995	0.611	0.446	8.21435e-07	lower segment PC
FBgn0267661	asRNA:CR45999	4.33223e-15	0.259831	0.384	0.234	7.60869e-11	lower segment PC
FBgn0035975	PGRP-LA	3.55145e-17	0.259341	0.436	0.261	6.23742e-13	lower segment PC
FBgn0032805	CG10337	2.00896e-47	0.259328	0.218	0.054	3.52833e-43	lower segment PC
FBgn0052529	Hers	1.38324e-11	0.259072	0.898	0.724	2.42939e-07	lower segment PC
FBgn0263197	Patronin	2.3716e-15	0.25905	0.749	0.582	4.16524e-11	lower segment PC
FBgn0029997	CG2258	5.90867e-05	0.257934	0.192	0.129	1	lower segment PC
FBgn0259242	CG42340	1.71176e-06	0.257359	0.287	0.201	0.0300637	lower segment PC
FBgn0034399	CG15083	1.00888e-28	0.257144	0.277	0.106	1.77189e-24	lower segment PC
FBgn0032955	CG2201	7.58412e-17	0.256548	0.756	0.573	1.332e-12	lower segment PC
FBgn0024432	Dlc90F	2.97286e-16	0.256446	0.235	0.11	5.22123e-12	lower segment PC
FBgn0004841	TkR86C	3.21343e-26	0.255896	0.225	0.084	5.64375e-22	lower segment PC
FBgn0013686	mt:lrRNA	0.183402	0.255613	0.995	0.969	1	lower segment PC
FBgn0025631	moody	1.10688e-10	0.255515	0.417	0.287	1.944e-06	lower segment PC
FBgn0015035	Cyp4e3	9.87899e-18	0.255504	0.306	0.153	1.73505e-13	lower segment PC
FBgn0010488	NAT1	8.65011e-16	0.255066	0.765	0.613	1.51922e-11	lower segment PC
FBgn0065032	Arpc3B	3.62278e-20	0.254928	0.294	0.139	6.36268e-16	lower segment PC
FBgn0040985	CG6115	9.58695e-20	0.254575	0.685	0.489	1.68376e-15	lower segment PC
FBgn0004842	RYa-R	4.92987e-23	0.254543	0.258	0.109	8.65833e-19	lower segment PC
FBgn0053170	CG33170	3.19687e-15	0.254538	0.595	0.428	5.61467e-11	lower segment PC
FBgn0039756	CG9743	1.89684e-13	0.253943	0.405	0.256	3.33143e-09	lower segment PC
FBgn0002567	Rab32	1.91249e-13	0.25359	0.602	0.423	3.3589e-09	lower segment PC
FBgn0030688	CG8952	4.48515e-16	0.25208	0.282	0.144	7.87727e-12	lower segment PC
FBgn0087007	bbg	2.15448e-22	0.251523	0.718	0.44	3.78392e-18	lower segment PC
FBgn0010905	Spn	3.74069e-09	0.251369	0.9	0.859	6.56977e-05	lower segment PC
FBgn0061200	Nup153	9.79115e-16	0.251016	0.836	0.65	1.71962e-11	lower segment PC
FBgn0033980	Cyp6a20	4.41138e-12	0.250826	0.412	0.264	7.74771e-08	lower segment PC
FBgn0032388	CG6686	5.16312e-05	0.250098	0.282	0.206	0.9068	lower segment PC
FBgn0034490	CG9864	0	2.50376	0.999	0.447	0	lower tubule PC
FBgn0053993	CG33993	0	2.21369	0.99	0.235	0	lower tubule PC
FBgn0000489	Pka-C3	0	2.11503	0.997	0.5	0	lower tubule PC
FBgn0033048	CG7881	0	2.08919	0.989	0.251	0	lower tubule PC
FBgn0017561	Ork1	0	2.08473	0.964	0.261	0	lower tubule PC
FBgn0261261	plx	0	1.95572	0.573	0.079	0	lower tubule PC
FBgn0031299	CG4629	0	1.9422	0.963	0.255	0	lower tubule PC
FBgn0038652	CG7720	1.06008e-267	1.89944	0.997	0.719	1.86181e-263	lower tubule PC
FBgn0039519	Cyp6a18	0	1.84293	1	0.542	0	lower tubule PC
FBgn0024315	Picot	0	1.7626	0.997	0.653	0	lower tubule PC
FBgn0034639	CG15673	0	1.74112	0.968	0.332	0	lower tubule PC
FBgn0264574	Glut1	0	1.71572	0.997	0.48	0	lower tubule PC
FBgn0016123	Alp4	0	1.71014	0.996	0.685	0	lower tubule PC
FBgn0030331	CG15221	0	1.68967	0.946	0.31	0	lower tubule PC
FBgn0039520	Gr98a	0	1.56001	0.985	0.419	0	lower tubule PC
FBgn0000635	Fas2	0	1.52743	1	0.954	0	lower tubule PC
FBgn0004514	Oct-TyrR	0	1.52564	0.559	0.048	0	lower tubule PC
FBgn0013995	Calx	0	1.51667	0.994	0.414	0	lower tubule PC
FBgn0028394	CG17834	0	1.50894	1	0.479	0	lower tubule PC
FBgn0053181	CG33181	2.07654e-282	1.50229	0.957	0.428	3.64703e-278	lower tubule PC
FBgn0028886	CG15279	2.22423e-302	1.43737	1	0.701	3.90642e-298	lower tubule PC
FBgn0030932	Ggt-1	0	1.42906	0.975	0.342	0	lower tubule PC
FBgn0032079	CG31886	0	1.42842	0.985	0.466	0	lower tubule PC
FBgn0031589	Naprt	0	1.42607	1	0.69	0	lower tubule PC
FBgn0037623	CG9801	3.68722e-302	1.41394	0.98	0.511	6.47586e-298	lower tubule PC
FBgn0050035	Tret1-1	6.92875e-268	1.38202	0.999	0.673	1.2169e-263	lower tubule PC
FBgn0036381	CG8745	0	1.37385	0.995	0.565	0	lower tubule PC
FBgn0036770	Prestin	0	1.3737	0.973	0.415	0	lower tubule PC
FBgn0051163	SKIP	0	1.34562	0.995	0.486	0	lower tubule PC
FBgn0039897	CG1674	0	1.34162	0.938	0.199	0	lower tubule PC
FBgn0040319	Gclc	1.68432e-294	1.33695	1	0.762	2.95817e-290	lower tubule PC
FBgn0259236	comm3	0	1.31073	0.997	0.531	0	lower tubule PC
FBgn0263346	smash	0	1.27727	0.998	0.841	0	lower tubule PC
FBgn0033913	CG8468	1.11756e-275	1.24644	0.998	0.578	1.96277e-271	lower tubule PC
FBgn0050104	NT5E-2	1.99863e-302	1.23877	0.995	0.533	3.5102e-298	lower tubule PC
FBgn0086604	side-VIII	0	1.2284	0.962	0.308	0	lower tubule PC
FBgn0037203	slif	0	1.22477	0.952	0.371	0	lower tubule PC
FBgn0052017	CG32017	4.61328e-297	1.21504	0.997	0.464	8.1023e-293	lower tubule PC
FBgn0027528	goe	0	1.20993	0.99	0.466	0	lower tubule PC
FBgn0259111	Ndae1	3.92566e-247	1.1957	0.997	0.63	6.89464e-243	lower tubule PC
FBgn0035978	UGP	1.47481e-301	1.19107	0.995	0.541	2.5902e-297	lower tubule PC
FBgn0263111	cac	0	1.17191	0.907	0.227	0	lower tubule PC
FBgn0032886	CG9328	0	1.16835	0.987	0.372	0	lower tubule PC
FBgn0037146	CG7470	7.74716e-290	1.16093	0.999	0.597	1.36063e-285	lower tubule PC
FBgn0053282	CG33282	0	1.14608	0.915	0.218	0	lower tubule PC
FBgn0034715	Oatp58Db	0	1.1262	0.987	0.423	0	lower tubule PC
FBgn0263776	CG43693	3.77822e-241	1.1225	0.935	0.438	6.63569e-237	lower tubule PC
FBgn0003218	rdgB	3.13519e-265	1.12203	0.997	0.582	5.50634e-261	lower tubule PC
FBgn0036756	Cln3	0	1.11617	0.98	0.358	0	lower tubule PC
FBgn0036684	CG3764	5.77318e-244	1.107	0.97	0.506	1.01394e-239	lower tubule PC
FBgn0086655	jing	4.14663e-272	1.10556	0.987	0.548	7.28273e-268	lower tubule PC
FBgn0011259	Sema1a	9.34369e-279	1.09824	0.943	0.393	1.64103e-274	lower tubule PC
FBgn0038542	TyrR	2.49172e-253	1.09659	0.945	0.418	4.3762e-249	lower tubule PC
FBgn0025641	DAAM	3.20583e-279	1.09384	0.996	0.547	5.6304e-275	lower tubule PC
FBgn0037485	CG14606	0	1.08495	0.924	0.296	0	lower tubule PC
FBgn0001234	lncRNA:Hsromega	2.91816e-173	1.07982	1	0.981	5.12516e-169	lower tubule PC
FBgn0004914	Hnf4	4.71496e-249	1.07872	0.999	0.655	8.28088e-245	lower tubule PC
FBgn0267376	SelR	1.44327e-246	1.07772	0.998	0.598	2.53482e-242	lower tubule PC
FBgn0003371	sgg	0	1.06444	1	0.813	0	lower tubule PC
FBgn0034716	Oatp58Dc	2.20872e-267	1.05832	0.997	0.542	3.87918e-263	lower tubule PC
FBgn0010497	dmGlut	2.93791e-274	1.05557	0.994	0.471	5.15985e-270	lower tubule PC
FBgn0036007	path	9.12396e-228	1.05197	0.988	0.6	1.60244e-223	lower tubule PC
FBgn0000251	cad	1.05541e-272	1.04499	1	0.77	1.85362e-268	lower tubule PC
FBgn0004893	bowl	1.72472e-270	1.04487	0.989	0.56	3.02913e-266	lower tubule PC
FBgn0025525	bab2	5.39635e-219	1.03288	0.998	0.689	9.47761e-215	lower tubule PC
FBgn0033777	CG17574	5.87096e-222	1.03279	0.998	0.72	1.03112e-217	lower tubule PC
FBgn0003716	tkv	1.59338e-287	1.028	0.994	0.65	2.79845e-283	lower tubule PC
FBgn0263002	CR43310	6.73509e-268	1.02751	0.98	0.42	1.18288e-263	lower tubule PC
FBgn0032940	Mondo	2.97898e-269	1.01699	1	0.675	5.23198e-265	lower tubule PC
FBgn0038938	CG7084	1.21587e-210	0.994841	1	0.912	2.13544e-206	lower tubule PC
FBgn0028516	ZnT35C	6.74512e-214	0.991101	0.998	0.636	1.18464e-209	lower tubule PC
FBgn0004512	Mdr49	1.57957e-295	0.985748	0.92	0.302	2.7742e-291	lower tubule PC
FBgn0027560	Tps1	2.26536e-218	0.971669	0.999	0.778	3.97865e-214	lower tubule PC
FBgn0037520	CG18268	0	0.971542	0.925	0.317	0	lower tubule PC
FBgn0001257	ImpL2	5.83942e-197	0.962276	0.892	0.383	1.02558e-192	lower tubule PC
FBgn0032116	Mco1	1.15063e-307	0.960376	0.961	0.355	2.02084e-303	lower tubule PC
FBgn0040255	Ugt35E2	0	0.947849	0.892	0.245	0	lower tubule PC
FBgn0039311	CG10513	1.66259e-167	0.928792	0.997	0.775	2.92001e-163	lower tubule PC
FBgn0037519	CG3014	0	0.923127	0.903	0.306	0	lower tubule PC
FBgn0001250	if	4.5234e-244	0.914348	0.973	0.494	7.94445e-240	lower tubule PC
FBgn0283499	InR	7.87949e-155	0.913908	0.994	0.725	1.38388e-150	lower tubule PC
FBgn0038846	CG5697	1.15262e-199	0.908543	0.991	0.59	2.02435e-195	lower tubule PC
FBgn0013718	nuf	3.63682e-229	0.904521	0.995	0.681	6.38735e-225	lower tubule PC
FBgn0002921	Atpalpha	2.56825e-243	0.901594	1	0.963	4.51061e-239	lower tubule PC
FBgn0026314	Ugt35B1	0	0.897868	0.909	0.275	0	lower tubule PC
FBgn0027579	mino	0	0.896403	0.899	0.319	0	lower tubule PC
FBgn0010905	Spn	7.50375e-216	0.893851	0.999	0.852	1.31788e-211	lower tubule PC
FBgn0032694	MESR3	1.58315e-154	0.879583	0.958	0.546	2.78049e-150	lower tubule PC
FBgn0024321	NK7.1	3.16753e-212	0.875994	0.995	0.631	5.56313e-208	lower tubule PC
FBgn0039873	Smvt	8.62891e-169	0.872192	0.997	0.698	1.5155e-164	lower tubule PC
FBgn0038755	Hs6st	1.76219e-199	0.868665	0.986	0.597	3.09493e-195	lower tubule PC
FBgn0027843	CAH2	0	0.86053	0.863	0.243	0	lower tubule PC
FBgn0266635	asRNA:CR45142	2.95037e-269	0.857914	0.97	0.382	5.18173e-265	lower tubule PC
FBgn0027601	pdgy	7.8103e-253	0.854943	0.942	0.425	1.37172e-248	lower tubule PC
FBgn0000504	dsx	3.76784e-153	0.847374	0.997	0.699	6.61746e-149	lower tubule PC
FBgn0000261	Cat	2.79169e-151	0.835131	0.959	0.564	4.90304e-147	lower tubule PC
FBgn0031998	SLC5A11	1.12001e-304	0.824427	0.891	0.312	1.96707e-300	lower tubule PC
FBgn0015776	nrv1	1.02072e-195	0.822267	0.994	0.636	1.79269e-191	lower tubule PC
FBgn0262160	CG9932	1.71369e-272	0.822174	1	0.887	3.00976e-268	lower tubule PC
FBgn0034501	CG13868	1.04053e-147	0.820231	1	0.879	1.82749e-143	lower tubule PC
FBgn0264894	CG44085	1.93238e-199	0.816882	0.989	0.562	3.39384e-195	lower tubule PC
FBgn0030600	hiw	2.62342e-244	0.809585	0.948	0.391	4.60752e-240	lower tubule PC
FBgn0283741	prage	1.53741e-183	0.808893	0.976	0.55	2.70015e-179	lower tubule PC
FBgn0000317	ck	6.35682e-232	0.807125	0.944	0.438	1.11645e-227	lower tubule PC
FBgn0042185	MCU	1.43776e-263	0.806796	0.914	0.352	2.52513e-259	lower tubule PC
FBgn0020386	Pdk1	4.94451e-159	0.804297	0.99	0.7	8.68404e-155	lower tubule PC
FBgn0260866	dnr1	2.91245e-183	0.801885	0.989	0.597	5.11513e-179	lower tubule PC
FBgn0040507	ACXD	0	0.801116	0.724	0.097	0	lower tubule PC
FBgn0267431	Myo81F	1.10192e-142	0.798473	0.999	0.737	1.93531e-138	lower tubule PC
FBgn0261673	nemy	2.98558e-164	0.795141	0.999	0.602	5.24357e-160	lower tubule PC
FBgn0034002	CG8079	1.50203e-201	0.782694	0.984	0.51	2.63802e-197	lower tubule PC
FBgn0026428	HDAC6	3.26582e-168	0.777166	0.997	0.66	5.73575e-164	lower tubule PC
FBgn0260429	CG42524	3.57825e-162	0.776491	0.992	0.605	6.28448e-158	lower tubule PC
FBgn0033782	sug	1.35422e-100	0.774231	0.914	0.541	2.37842e-96	lower tubule PC
FBgn0032456	MRP	8.76048e-168	0.762908	0.998	0.717	1.5386e-163	lower tubule PC
FBgn0004611	Plc21C	1.94859e-207	0.754595	0.987	0.529	3.42231e-203	lower tubule PC
FBgn0035206	sturkopf	2.32397e-212	0.748922	0.938	0.416	4.08159e-208	lower tubule PC
FBgn0028916	CG33090	1.24251e-225	0.746629	0.95	0.405	2.18223e-221	lower tubule PC
FBgn0052056	scramb1	1.7792e-210	0.743226	0.945	0.438	3.12481e-206	lower tubule PC
FBgn0040251	Ugt302K1	0	0.742916	0.83	0.24	0	lower tubule PC
FBgn0020912	Ptx1	3.98272e-171	0.742663	0.99	0.53	6.99486e-167	lower tubule PC
FBgn0002719	Men	5.22568e-183	0.74222	0.948	0.466	9.17785e-179	lower tubule PC
FBgn0032078	C1GalTA	5.06438e-280	0.739748	0.886	0.339	8.89456e-276	lower tubule PC
FBgn0028424	JhI-26	9.77971e-148	0.73578	0.988	0.655	1.71761e-143	lower tubule PC
FBgn0264344	CG43800	0	0.731904	0.832	0.215	0	lower tubule PC
FBgn0038799	MFS9	0	0.728353	0.442	0.042	0	lower tubule PC
FBgn0259224	CG42324	2.46889e-163	0.726334	0.998	0.591	4.33611e-159	lower tubule PC
FBgn0011672	Mvl	7.5012e-234	0.724924	0.892	0.387	1.31744e-229	lower tubule PC
FBgn0286827	lncRNA:CR43334	2.64989e-113	0.722378	0.997	0.803	4.654e-109	lower tubule PC
FBgn0033443	CG1698	3.71319e-284	0.721903	0.909	0.307	6.52148e-280	lower tubule PC
FBgn0267668	lncRNA:CR46006	1.49406e-182	0.71693	0.891	0.401	2.62403e-178	lower tubule PC
FBgn0035142	Hipk	1.05179e-179	0.716003	1	0.763	1.84727e-175	lower tubule PC
FBgn0051663	CG31663	4.37638e-172	0.714335	0.982	0.496	7.68623e-168	lower tubule PC
FBgn0039325	CG10560	5.63192e-157	0.713701	0.968	0.521	9.89134e-153	lower tubule PC
FBgn0039827	CG1544	2.87848e-249	0.711071	0.845	0.289	5.05547e-245	lower tubule PC
FBgn0034063	CG8389	4.67087e-290	0.710947	0.884	0.306	8.20344e-286	lower tubule PC
FBgn0032684	Ugt301D1	2.64781e-178	0.701052	0.899	0.415	4.65034e-174	lower tubule PC
FBgn0039109	CG10365	3.56067e-171	0.697511	0.947	0.51	6.2536e-167	lower tubule PC
FBgn0038256	CG7530	0	0.696981	0.863	0.264	0	lower tubule PC
FBgn0037408	NPFR	2.00482e-192	0.695095	0.628	0.206	3.52107e-188	lower tubule PC
FBgn0085370	Pde11	2.25681e-149	0.690452	0.996	0.78	3.96363e-145	lower tubule PC
FBgn0037153	olf413	1.43165e-250	0.686454	0.971	0.425	2.51441e-246	lower tubule PC
FBgn0085412	kmr	1.13762e-176	0.685567	0.995	0.617	1.998e-172	lower tubule PC
FBgn0263019	lncRNA:CR43314	1.15629e-166	0.681923	0.995	0.649	2.03079e-162	lower tubule PC
FBgn0036461	Zip71B	1.96359e-222	0.677034	0.926	0.393	3.44866e-218	lower tubule PC
FBgn0036191	Sugb	6.6362e-181	0.676038	0.775	0.335	1.16552e-176	lower tubule PC
FBgn0035695	CG10226	1.92039e-204	0.675973	0.958	0.41	3.37278e-200	lower tubule PC
FBgn0035087	CG2765	1.86437e-186	0.674617	0.844	0.369	3.27439e-182	lower tubule PC
FBgn0259168	mnb	9.02277e-126	0.673118	0.988	0.671	1.58467e-121	lower tubule PC
FBgn0033799	GLaz	7.81694e-232	0.67278	0.891	0.349	1.37289e-227	lower tubule PC
FBgn0035558	CG11357	0	0.672478	0.849	0.257	0	lower tubule PC
FBgn0260945	Atg1	2.86842e-156	0.670774	0.885	0.469	5.0378e-152	lower tubule PC
FBgn0000479	dnc	4.63015e-199	0.669062	1	0.899	8.13194e-195	lower tubule PC
FBgn0263077	CG43340	4.47949e-131	0.668985	0.999	0.756	7.86734e-127	lower tubule PC
FBgn0052549	CG32549	4.94238e-198	0.668406	0.964	0.453	8.68031e-194	lower tubule PC
FBgn0260943	Rbp6	0	0.662092	0.729	0.183	0	lower tubule PC
FBgn0039419	CG12290	1.22737e-137	0.660952	0.8	0.389	2.15563e-133	lower tubule PC
FBgn0263773	fok	3.63494e-139	0.658624	1	0.806	6.38404e-135	lower tubule PC
FBgn0002778	mnd	3.68689e-120	0.656911	0.974	0.614	6.47529e-116	lower tubule PC
FBgn0035484	CG11594	6.29294e-211	0.653894	0.96	0.457	1.10523e-206	lower tubule PC
FBgn0011754	PhKgamma	9.42561e-147	0.65326	1	0.869	1.65542e-142	lower tubule PC
FBgn0033904	CG18327	2.43478e-182	0.6517	0.912	0.447	4.27621e-178	lower tubule PC
FBgn0004198	ct	1.95393e-152	0.6504	1	0.918	3.43169e-148	lower tubule PC
FBgn0030038	CG1440	1.92782e-187	0.649221	0.953	0.49	3.38583e-183	lower tubule PC
FBgn0036576	CG5151	5.18278e-110	0.647064	0.999	0.854	9.10251e-106	lower tubule PC
FBgn0001248	Idh	6.43308e-163	0.638114	0.985	0.574	1.12984e-158	lower tubule PC
FBgn0038354	CG5404	0	0.63717	0.757	0.155	0	lower tubule PC
FBgn0030747	CG4301	2.87415e-189	0.637111	0.906	0.424	5.04787e-185	lower tubule PC
FBgn0040350	CG3690	3.10467e-160	0.631204	0.986	0.542	5.45274e-156	lower tubule PC
FBgn0020621	Pkn	1.17349e-140	0.630334	0.991	0.698	2.061e-136	lower tubule PC
FBgn0003656	sws	2.02745e-182	0.627836	0.964	0.479	3.56081e-178	lower tubule PC
FBgn0263659	lncRNA:CR43650	0	0.626528	0.849	0.228	0	lower tubule PC
FBgn0087007	bbg	1.44426e-219	0.626455	0.984	0.416	2.53655e-215	lower tubule PC
FBgn0033638	CG9005	3.8146e-123	0.621568	0.989	0.706	6.69958e-119	lower tubule PC
FBgn0265192	Snp	1.45371e-104	0.619355	0.94	0.547	2.55314e-100	lower tubule PC
FBgn0031702	fusl	3.33096e-278	0.615805	0.842	0.276	5.85016e-274	lower tubule PC
FBgn0261550	CG42668	6.08168e-170	0.615397	0.988	0.545	1.06813e-165	lower tubule PC
FBgn0003175	px	1.60281e-167	0.615129	1	0.764	2.81501e-163	lower tubule PC
FBgn0027580	PCB	4.56426e-130	0.614185	0.913	0.478	8.01621e-126	lower tubule PC
FBgn0028341	Ptpmeg2	2.59391e-137	0.613532	0.995	0.708	4.55568e-133	lower tubule PC
FBgn0035880	Culd	2.50739e-212	0.607845	0.856	0.339	4.40373e-208	lower tubule PC
FBgn0000017	Abl	7.62881e-172	0.605661	0.97	0.539	1.33985e-167	lower tubule PC
FBgn0020647	KrT95D	2.17949e-132	0.604969	0.989	0.643	3.82784e-128	lower tubule PC
FBgn0039312	CG10514	8.13541e-134	0.602801	0.966	0.574	1.42882e-129	lower tubule PC
FBgn0040384	CG32795	8.49323e-148	0.600173	0.96	0.538	1.49167e-143	lower tubule PC
FBgn0085408	Shrm	4.03592e-138	0.59961	0.997	0.672	7.08828e-134	lower tubule PC
FBgn0016694	Pdp1	3.0411e-157	0.596227	1	0.954	5.34108e-153	lower tubule PC
FBgn0032614	CG13284	3.07626e-169	0.595531	0.886	0.398	5.40283e-165	lower tubule PC
FBgn0284221	Sema5c	4.94981e-207	0.593426	0.916	0.427	8.69335e-203	lower tubule PC
FBgn0028509	CenG1A	5.935e-140	0.591528	0.997	0.698	1.04236e-135	lower tubule PC
FBgn0036111	Aps	6.55378e-158	0.587354	0.966	0.574	1.15104e-153	lower tubule PC
FBgn0036768	CG7402	0	0.586094	0.76	0.188	0	lower tubule PC
FBgn0030503	Tango2	4.00877e-175	0.581098	0.959	0.457	7.04059e-171	lower tubule PC
FBgn0033739	Dyb	8.45507e-130	0.580976	0.973	0.576	1.48496e-125	lower tubule PC
FBgn0265851	lncRNA:CR44640	0	0.572353	0.74	0.152	0	lower tubule PC
FBgn0037720	CG8312	1.48302e-118	0.569961	1	0.818	2.60463e-114	lower tubule PC
FBgn0259734	Nost	2.84048e-103	0.566571	0.997	0.734	4.98873e-99	lower tubule PC
FBgn0262733	Src64B	7.65364e-144	0.564216	0.978	0.578	1.34421e-139	lower tubule PC
FBgn0030412	Tomosyn	3.12096e-107	0.563163	0.985	0.634	5.48134e-103	lower tubule PC
FBgn0261556	CG42674	4.36048e-140	0.562816	0.999	0.773	7.65831e-136	lower tubule PC
FBgn0035849	ERR	1.75183e-173	0.562789	0.932	0.443	3.07675e-169	lower tubule PC
FBgn0260934	par-1	1.74102e-174	0.562321	1	0.93	3.05775e-170	lower tubule PC
FBgn0053558	mim	3.40238e-210	0.559024	0.897	0.376	5.9756e-206	lower tubule PC
FBgn0036116	CG7888	0	0.554969	0.577	0.071	0	lower tubule PC
FBgn0000723	FER	2.25111e-102	0.55315	0.999	0.753	3.95362e-98	lower tubule PC
FBgn0041111	lilli	2.45837e-152	0.55039	0.997	0.786	4.31763e-148	lower tubule PC
FBgn0011656	Mef2	8.37394e-107	0.55024	0.996	0.739	1.47071e-102	lower tubule PC
FBgn0085383	CG34354	3.46304e-175	0.550186	0.631	0.23	6.08213e-171	lower tubule PC
FBgn0266180	lncRNA:CR44886	6.87974e-144	0.546141	0.864	0.431	1.20829e-139	lower tubule PC
FBgn0039872	salt	2.09366e-99	0.544663	0.994	0.702	3.6771e-95	lower tubule PC
FBgn0053144	CG33144	7.37358e-125	0.542159	0.995	0.69	1.29502e-120	lower tubule PC
FBgn0030850	stas	1.07806e-161	0.537898	0.876	0.433	1.8934e-157	lower tubule PC
FBgn0015380	drl	0	0.53422	0.618	0.118	0	lower tubule PC
FBgn0028480	CG17841	1.03942e-179	0.53245	0.97	0.507	1.82554e-175	lower tubule PC
FBgn0039307	CR13656	8.69702e-233	0.530913	0.892	0.338	1.52746e-228	lower tubule PC
FBgn0260486	Ziz	2.19696e-148	0.528811	0.963	0.468	3.85851e-144	lower tubule PC
FBgn0261955	kdn	1.60056e-93	0.526357	0.986	0.673	2.81106e-89	lower tubule PC
FBgn0004910	Eip63F-1	2.41279e-126	0.525687	0.975	0.533	4.23758e-122	lower tubule PC
FBgn0032084	CG13101	7.03145e-181	0.5195	0.851	0.347	1.23493e-176	lower tubule PC
FBgn0259221	ATP8A	6.63955e-116	0.518029	0.997	0.759	1.1661e-111	lower tubule PC
FBgn0263873	sick	3.32926e-120	0.516602	0.998	0.629	5.84719e-116	lower tubule PC
FBgn0035542	DOR	1.96584e-89	0.513426	0.973	0.659	3.4526e-85	lower tubule PC
FBgn0026563	CG1979	0	0.512549	0.566	0.087	0	lower tubule PC
FBgn0028582	lqf	1.18113e-110	0.51029	0.999	0.725	2.07442e-106	lower tubule PC
FBgn0033494	KCNQ	5.83079e-121	0.508804	0.995	0.669	1.02406e-116	lower tubule PC
FBgn0034997	CG3376	5.00488e-175	0.503644	0.559	0.169	8.79007e-171	lower tubule PC
FBgn0032330	Samuel	3.05183e-118	0.502144	0.998	0.773	5.35993e-114	lower tubule PC
FBgn0022710	Ac13E	1.02359e-85	0.501912	0.998	0.705	1.79773e-81	lower tubule PC
FBgn0260003	Dys	1.3232e-113	0.49988	0.997	0.803	2.32394e-109	lower tubule PC
FBgn0261703	gce	7.45651e-80	0.499672	0.996	0.729	1.30959e-75	lower tubule PC
FBgn0266751	lncRNA:CR45224	1.53321e-252	0.498395	0.619	0.161	2.69277e-248	lower tubule PC
FBgn0036428	Gbs-70E	6.07307e-115	0.498305	0.977	0.617	1.06661e-110	lower tubule PC
FBgn0039644	rdog	2.91222e-190	0.496752	0.831	0.327	5.11473e-186	lower tubule PC
FBgn0052529	Hers	6.03347e-99	0.496495	0.995	0.713	1.05966e-94	lower tubule PC
FBgn0265184	CG44249	8.83265e-167	0.496353	0.7	0.265	1.55128e-162	lower tubule PC
FBgn0039209	REPTOR	2.47908e-102	0.490156	0.997	0.742	4.35401e-98	lower tubule PC
FBgn0024289	Sodh-1	0	0.489287	0.764	0.204	0	lower tubule PC
FBgn0039313	CG11892	1.52102e-94	0.489235	0.991	0.705	2.67136e-90	lower tubule PC
FBgn0261239	Hr39	4.78898e-115	0.486629	0.987	0.635	8.41089e-111	lower tubule PC
FBgn0023076	Clk	1.56449e-105	0.484666	0.996	0.637	2.74771e-101	lower tubule PC
FBgn0261808	cu	2.06867e-155	0.484573	0.802	0.347	3.6332e-151	lower tubule PC
FBgn0038391	GATAe	2.51911e-132	0.483657	0.96	0.524	4.42431e-128	lower tubule PC
FBgn0031836	CG11050	5.77363e-98	0.480303	0.913	0.561	1.01402e-93	lower tubule PC
FBgn0266450	Kr-h1	4.9395e-41	0.476206	0.949	0.677	8.67524e-37	lower tubule PC
FBgn0036192	Pldn	4.40694e-166	0.475645	0.673	0.262	7.73992e-162	lower tubule PC
FBgn0030512	Nadsyn	1.31037e-114	0.472598	0.988	0.647	2.30141e-110	lower tubule PC
FBgn0267336	Glut4EF	1.75147e-84	0.469373	1	0.926	3.07611e-80	lower tubule PC
FBgn0265040	lncRNA:CR44157	1.87281e-288	0.467234	0.666	0.175	3.28922e-284	lower tubule PC
FBgn0052264	CG32264	1.58577e-113	0.467189	0.997	0.774	2.78509e-109	lower tubule PC
FBgn0015035	Cyp4e3	7.33234e-145	0.466532	0.466	0.139	1.28778e-140	lower tubule PC
FBgn0286071	AdamTS-A	1.66651e-105	0.464959	0.906	0.476	2.9269e-101	lower tubule PC
FBgn0034943	Fmo-1	0	0.462666	0.676	0.147	0	lower tubule PC
FBgn0262475	bru2	9.30432e-109	0.461046	1	0.9	1.63412e-104	lower tubule PC
FBgn0051272	CG31272	2.9742e-92	0.46088	0.988	0.639	5.22359e-88	lower tubule PC
FBgn0039207	CG5789	2.01181e-226	0.460651	0.69	0.216	3.53334e-222	lower tubule PC
FBgn0262562	CG43102	1.08368e-126	0.460456	1	0.633	1.90326e-122	lower tubule PC
FBgn0038721	subdued	7.79948e-234	0.452467	0.812	0.281	1.36982e-229	lower tubule PC
FBgn0038257	smp-30	4.05426e-135	0.451423	0.978	0.557	7.1205e-131	lower tubule PC
FBgn0259481	Mob2	3.03e-113	0.451061	0.999	0.758	5.32159e-109	lower tubule PC
FBgn0260941	app	1.35053e-92	0.450758	0.996	0.739	2.37194e-88	lower tubule PC
FBgn0034971	Gpat4	1.81208e-168	0.450114	0.901	0.425	3.18256e-164	lower tubule PC
FBgn0051320	HEATR2	2.70014e-231	0.449731	0.786	0.266	4.74225e-227	lower tubule PC
FBgn0035968	Slc45-1	1.43923e-92	0.449145	0.846	0.43	2.52772e-88	lower tubule PC
FBgn0038740	CG4562	9.99614e-179	0.445114	0.884	0.36	1.75562e-174	lower tubule PC
FBgn0026199	myo	1.94634e-101	0.440405	0.987	0.688	3.41836e-97	lower tubule PC
FBgn0041585	olf186-F	4.66628e-99	0.440052	0.936	0.543	8.19538e-95	lower tubule PC
FBgn0031359	Rim2	1.82646e-137	0.437197	0.956	0.503	3.2078e-133	lower tubule PC
FBgn0038053	CG18549	8.93325e-215	0.435779	0.69	0.23	1.56895e-210	lower tubule PC
FBgn0263415	lncRNA:CR43461	1.08694e-37	0.435714	0.507	0.307	1.90899e-33	lower tubule PC
FBgn0026439	Eaat1	7.99471e-147	0.434597	0.471	0.148	1.40411e-142	lower tubule PC
FBgn0266005	lncRNA:CR44779	4.64489e-126	0.4312	0.909	0.472	8.15782e-122	lower tubule PC
FBgn0037714	CG9396	2.79917e-254	0.429749	0.766	0.243	4.91619e-250	lower tubule PC
FBgn0028646	aralar1	7.53694e-132	0.425643	0.954	0.508	1.32371e-127	lower tubule PC
FBgn0028540	CG9008	1.21656e-155	0.425295	0.896	0.404	2.13664e-151	lower tubule PC
FBgn0022987	qkr54B	2.46284e-176	0.424642	0.837	0.342	4.32548e-172	lower tubule PC
FBgn0016059	Sema1b	3.14467e-116	0.423554	0.948	0.552	5.52298e-112	lower tubule PC
FBgn0051999	CG31999	1.77106e-96	0.419337	0.975	0.595	3.11052e-92	lower tubule PC
FBgn0015513	mbc	1.36536e-128	0.418724	0.952	0.54	2.39798e-124	lower tubule PC
FBgn0266019	rudhira	1.84624e-78	0.416754	0.994	0.716	3.24255e-74	lower tubule PC
FBgn0032955	CG2201	7.68424e-121	0.416629	0.942	0.556	1.34958e-116	lower tubule PC
FBgn0266084	Fhos	5.61978e-88	0.416619	0.987	0.617	9.87003e-84	lower tubule PC
FBgn0039941	CG17167	3.30752e-279	0.416394	0.687	0.174	5.80899e-275	lower tubule PC
FBgn0028331	l(1)G0289	2.22256e-79	0.415903	0.99	0.694	3.90348e-75	lower tubule PC
FBgn0036765	CG7408	3.53602e-218	0.415471	0.779	0.27	6.21032e-214	lower tubule PC
FBgn0011217	eff	2.73971e-90	0.414022	0.992	0.747	4.81176e-86	lower tubule PC
FBgn0051106	CG31106	1.2916e-129	0.413255	0.957	0.473	2.26843e-125	lower tubule PC
FBgn0283521	lola	1.50313e-122	0.409435	1	0.966	2.63996e-118	lower tubule PC
FBgn0025390	Mur2B	1.68773e-77	0.40937	0.99	0.687	2.96416e-73	lower tubule PC
FBgn0001145	Gs2	1.41325e-116	0.408765	0.929	0.507	2.48209e-112	lower tubule PC
FBgn0011206	bol	4.93954e-85	0.407404	0.99	0.628	8.67531e-81	lower tubule PC
FBgn0041092	tai	4.72502e-120	0.407369	0.998	0.892	8.29855e-116	lower tubule PC
FBgn0038912	CG6656	3.67219e-251	0.405176	0.684	0.194	6.44946e-247	lower tubule PC
FBgn0265991	Zasp52	1.63727e-80	0.404364	0.989	0.673	2.87553e-76	lower tubule PC
FBgn0040918	schlank	3.51664e-118	0.401422	0.94	0.53	6.17628e-114	lower tubule PC
FBgn0004057	Zw	1.76186e-189	0.399143	0.762	0.278	3.09435e-185	lower tubule PC
FBgn0262508	CG43078	2.87353e-99	0.396911	0.97	0.519	5.04678e-95	lower tubule PC
FBgn0051005	qless	3.92693e-169	0.396639	0.854	0.373	6.89686e-165	lower tubule PC
FBgn0031681	Pgant5	6.69523e-123	0.394418	0.958	0.538	1.17588e-118	lower tubule PC
FBgn0264493	rdx	1.07754e-113	0.394296	0.998	0.814	1.89248e-109	lower tubule PC
FBgn0014863	Mlp84B	5.4216e-227	0.393575	0.772	0.266	9.52196e-223	lower tubule PC
FBgn0003396	shn	1.86135e-76	0.392953	0.997	0.711	3.2691e-72	lower tubule PC
FBgn0032889	CG9331	7.12167e-86	0.392907	0.989	0.661	1.25078e-81	lower tubule PC
FBgn0036821	CG3961	7.4419e-188	0.392759	0.701	0.241	1.30702e-183	lower tubule PC
FBgn0032006	Pvr	2.7113e-70	0.392373	0.987	0.651	4.76185e-66	lower tubule PC
FBgn0024997	CG2681	1.41909e-175	0.391757	0.783	0.314	2.49234e-171	lower tubule PC
FBgn0037715	CG9399	1.16345e-166	0.386148	0.848	0.377	2.04336e-162	lower tubule PC
FBgn0003892	ptc	1.55383e-193	0.383823	0.82	0.284	2.72899e-189	lower tubule PC
FBgn0038475	Keap1	1.01976e-165	0.383607	0.775	0.312	1.79101e-161	lower tubule PC
FBgn0037607	CG8036	1.9976e-95	0.381174	0.955	0.579	3.50839e-91	lower tubule PC
FBgn0033615	CG7741	1.29332e-152	0.380721	0.429	0.123	2.27146e-148	lower tubule PC
FBgn0265140	Meltrin	2.32343e-166	0.380314	0.884	0.389	4.08065e-162	lower tubule PC
FBgn0033052	SCAP	2.83872e-107	0.378893	0.959	0.583	4.98564e-103	lower tubule PC
FBgn0036552	CG17028	2.23267e-167	0.378664	0.827	0.347	3.92124e-163	lower tubule PC
FBgn0259170	alpha-Man-Ia	2.3886e-93	0.37843	0.994	0.662	4.1951e-89	lower tubule PC
FBgn0262975	cnc	1.15618e-86	0.377762	0.998	0.827	2.0306e-82	lower tubule PC
FBgn0029504	CHES-1-like	6.67873e-72	0.376399	0.983	0.682	1.17299e-67	lower tubule PC
FBgn0038957	CG7059	2.85402e-237	0.373727	0.673	0.19	5.01252e-233	lower tubule PC
FBgn0266377	Pde8	1.78655e-51	0.372235	0.998	0.682	3.13772e-47	lower tubule PC
FBgn0030056	CAH3	4.17865e-84	0.371953	0.948	0.576	7.33897e-80	lower tubule PC
FBgn0261113	Xrp1	8.59509e-86	0.371948	1	0.92	1.50956e-81	lower tubule PC
FBgn0040253	Ugt35E1	5.60977e-246	0.371361	0.524	0.124	9.85243e-242	lower tubule PC
FBgn0030955	CG6891	5.10629e-124	0.371341	0.925	0.495	8.96818e-120	lower tubule PC
FBgn0037534	ELOVL	1.28951e-276	0.370532	0.771	0.229	2.26476e-272	lower tubule PC
FBgn0085432	pan	2.0323e-91	0.36999	0.994	0.724	3.56933e-87	lower tubule PC
FBgn0261862	whd	1.72072e-105	0.369898	0.884	0.474	3.0221e-101	lower tubule PC
FBgn0051288	CG31288	1.49875e-160	0.368826	0.752	0.297	2.63225e-156	lower tubule PC
FBgn0034602	Lapsyn	5.66328e-138	0.367531	0.744	0.318	9.94642e-134	lower tubule PC
FBgn0003888	betaTub60D	2.5808e-100	0.367454	0.849	0.422	4.53265e-96	lower tubule PC
FBgn0266579	tau	9.52555e-88	0.364795	0.996	0.618	1.67297e-83	lower tubule PC
FBgn0033903	CG8323	3.67615e-159	0.362673	0.873	0.382	6.45642e-155	lower tubule PC
FBgn0030816	CG16700	1.36548e-285	0.362491	0.561	0.121	2.39819e-281	lower tubule PC
FBgn0264489	CG43897	1.9264e-131	0.361349	0.954	0.442	3.38333e-127	lower tubule PC
FBgn0026061	Mipp1	2.87923e-196	0.36102	0.728	0.258	5.0568e-192	lower tubule PC
FBgn0030505	NFAT	7.16113e-61	0.360644	1	0.886	1.25771e-56	lower tubule PC
FBgn0039319	CG13659	5.96672e-288	0.360428	0.563	0.124	1.04794e-283	lower tubule PC
FBgn0030087	CG7766	4.80476e-71	0.35853	0.99	0.643	8.4386e-67	lower tubule PC
FBgn0266410	CG45050	7.15365e-62	0.358186	1	0.842	1.2564e-57	lower tubule PC
FBgn0051072	Lerp	4.29984e-117	0.357595	0.933	0.511	7.5518e-113	lower tubule PC
FBgn0031374	Wdr62	1.88349e-68	0.357064	0.996	0.801	3.30798e-64	lower tubule PC
FBgn0261552	ps	7.26553e-93	0.356038	1	0.936	1.27605e-88	lower tubule PC
FBgn0052626	AMPdeam	1.57487e-81	0.355492	0.987	0.694	2.76595e-77	lower tubule PC
FBgn0039993	CG17691	1.75209e-66	0.355124	0.985	0.706	3.0772e-62	lower tubule PC
FBgn0026565	Ass	7.53496e-219	0.354273	0.812	0.281	1.32336e-214	lower tubule PC
FBgn0264693	ens	4.87111e-92	0.353769	0.991	0.695	8.55513e-88	lower tubule PC
FBgn0036896	wnd	6.75663e-99	0.352906	0.925	0.52	1.18667e-94	lower tubule PC
FBgn0031800	CG9497	0	0.348717	0.485	0.068	0	lower tubule PC
FBgn0003256	rl	1.97653e-130	0.348573	1	0.861	3.47137e-126	lower tubule PC
FBgn0011837	Tis11	3.08075e-75	0.348125	0.989	0.719	5.41072e-71	lower tubule PC
FBgn0263120	Acsl	3.97146e-106	0.345521	0.96	0.553	6.97507e-102	lower tubule PC
FBgn0000567	Eip74EF	1.22694e-120	0.343606	0.983	0.639	2.15488e-116	lower tubule PC
FBgn0037936	CG6908	1.88475e-167	0.343245	0.624	0.208	3.31019e-163	lower tubule PC
FBgn0037846	CG6574	1.34789e-218	0.340723	0.693	0.217	2.36729e-214	lower tubule PC
FBgn0029895	CG14441	1.66964e-77	0.339999	0.98	0.65	2.93239e-73	lower tubule PC
FBgn0030608	Lsd-2	1.96221e-38	0.338807	0.968	0.715	3.44623e-34	lower tubule PC
FBgn0030090	fend	1.3954e-255	0.337782	0.49	0.107	2.45075e-251	lower tubule PC
FBgn0004373	fwd	1.23358e-95	0.335526	0.945	0.549	2.16653e-91	lower tubule PC
FBgn0259227	CG42327	3.78037e-158	0.334755	0.776	0.32	6.63946e-154	lower tubule PC
FBgn0261403	sxc	2.16777e-109	0.334578	0.986	0.655	3.80726e-105	lower tubule PC
FBgn0267704	lncRNA:flam	3.08632e-119	0.333151	0.765	0.358	5.4205e-115	lower tubule PC
FBgn0004876	cdi	3.41306e-76	0.3317	0.999	0.854	5.99436e-72	lower tubule PC
FBgn0085450	Snoo	5.14073e-68	0.331201	0.997	0.777	9.02866e-64	lower tubule PC
FBgn0039052	CG6733	1.23555e-112	0.330855	0.921	0.495	2.17e-108	lower tubule PC
FBgn0262124	uex	4.76972e-92	0.328249	0.998	0.818	8.37705e-88	lower tubule PC
FBgn0031474	CG2991	4.45995e-79	0.324085	0.941	0.551	7.83301e-75	lower tubule PC
FBgn0033224	Nop17l	1.3068e-89	0.323908	0.887	0.487	2.29513e-85	lower tubule PC
FBgn0010825	Gug	5.25141e-72	0.323697	1	0.796	9.22305e-68	lower tubule PC
FBgn0031118	RhoGAP19D	1.52763e-55	0.322739	0.999	0.807	2.68298e-51	lower tubule PC
FBgn0036117	CG6321	3.04221e-248	0.322139	0.621	0.165	5.34304e-244	lower tubule PC
FBgn0030482	CG1673	2.57396e-121	0.318294	0.696	0.284	4.52064e-117	lower tubule PC
FBgn0019661	lncRNA:roX1	3.8418e-13	0.316938	0.896	0.701	6.74735e-09	lower tubule PC
FBgn0035975	PGRP-LA	7.17975e-193	0.313552	0.703	0.24	1.26098e-188	lower tubule PC
FBgn0052675	Tango5	1.51313e-119	0.313465	0.874	0.425	2.65751e-115	lower tubule PC
FBgn0264270	Sxl	1.52407e-52	0.313147	1	0.768	2.67673e-48	lower tubule PC
FBgn0030037	Miga	2.27493e-160	0.311918	0.568	0.185	3.99547e-156	lower tubule PC
FBgn0023526	CG2865	2.20482e-55	0.308117	0.982	0.665	3.87232e-51	lower tubule PC
FBgn0052369	CG32369	3.6946e-72	0.307718	0.996	0.745	6.48883e-68	lower tubule PC
FBgn0028397	Tob	7.76659e-85	0.305148	0.928	0.527	1.36405e-80	lower tubule PC
FBgn0004859	ci	4.31844e-144	0.305123	0.8	0.344	7.58448e-140	lower tubule PC
FBgn0029801	CG15771	8.84653e-98	0.305036	0.943	0.527	1.55372e-93	lower tubule PC
FBgn0039324	CG10553	9.80886e-80	0.303605	0.982	0.604	1.72273e-75	lower tubule PC
FBgn0014469	Cyp4e2	1.28136e-133	0.303536	0.872	0.396	2.25046e-129	lower tubule PC
FBgn0003321	sbr	2.99197e-50	0.302207	0.998	0.74	5.2548e-46	lower tubule PC
FBgn0001186	Hex-A	2.60042e-81	0.299571	0.966	0.642	4.56711e-77	lower tubule PC
[truncated: 6,439 more rows]
