# Supplementary material for: Transcriptional and functional motifs defining renal function revealed by single-nucleus RNA sequencing
Source: Proc Natl Acad Sci U S A. 2022 Jun 13;119(25):e2203179119. doi: 10.1073/pnas.2203179119 (PMC9231607; doi:10.1073/pnas.2203179119)
Supplement: Supplementary File [file pnas.2203179119.sd04.xlsx]

## Sheet: S8
TF	gene	highConfAnnot	nMotifs	bestMotif	NES	motifDb	coexModule	spearCor	CoexWeight
ab	ab	FALSE	1	cisbp__M4722	3.13	5kbUpTx	top3sd	1	NA
ab	ap	FALSE	1	cisbp__M4722	3.13	5kbUpTx	top3sd	0.0818479	10.4949
ab	CG13280	FALSE	1	cisbp__M4722	3.13	5kbUpTx	top3sd	0.0610919	17.1506
ab	CG15034	FALSE	1	cisbp__M4722	3.13	5kbUpTx	top3sd	0.110528	8.97132
ab	CG44153	FALSE	1	cisbp__M4722	3.13	5kbUpTx	top3sd	0.043576	10.0127
ab	retn	FALSE	1	cisbp__M4722	3.13	5kbUpTx	top3sd	0.109952	8.56747
ab	Ubx	FALSE	1	cisbp__M4722	3.13	5kbUpTx	top3sd	0.0741487	9.61455
Abd-B	18w	TRUE	3	taipale_tf_pairs__TEAD4_HOXB13_CTCGTAAAATGYN_CAP_repr	4.05	5kbUpTx	top50Andtop1sd	0.126098	55.6803
Abd-B	Abd-B	TRUE	27	taipale_tf_pairs__TEAD4_HOXB13_CTCGTAAAATGYN_CAP_repr	4.05	5kbUpTx	top50Andtop1sd	1	NA
Abd-B	CG11192	TRUE	7	taipale_tf_pairs__TEAD4_HOXB13_CTCGTAAAATGYN_CAP_repr	4.05	5kbUpTx	top50Andtop1sd	0.257972	70.3889
Abd-B	CG42238	TRUE	4	taipale_tf_pairs__TEAD4_HOXB13_CTCGTAAAATGYN_CAP_repr	4.05	5kbUpTx	top50Andtop1sd	0.0493433	6.90758
Abd-B	CG43759	TRUE	16	taipale_tf_pairs__TEAD4_HOXB13_CTCGTAAAATGYN_CAP_repr	4.05	5kbUpTx	top50Andtop1sd	0.0887562	23.7215
Abd-B	pdm2	TRUE	7	taipale_tf_pairs__TEAD4_HOXB13_CTCGTAAAATGYN_CAP_repr	4.05	5kbUpTx	top50Andtop1sd	0.145527	4.43627
Abd-B	retn	TRUE	9	taipale_tf_pairs__TEAD4_HOXB13_CTCGTAAAATGYN_CAP_repr	4.05	5kbUpTx	top50Andtop1sd	0.431368	25.2414
Abd-B	Rgk1	TRUE	7	taipale_tf_pairs__TEAD4_HOXB13_CTCGTAAAATGYN_CAP_repr	4.05	5kbUpTx	top50Andtop1sd	0.0987986	5.17285
Abd-B	Tie	TRUE	1	taipale_tf_pairs__TEAD4_HOXB13_CTCGTAAAATGYN_CAP_repr	4.05	5kbUpTx	top50Andtop1sd	0.130874	4.85811
Abd-B	trn	TRUE	2	taipale_tf_pairs__TEAD4_HOXB13_CTCGTAAAATGYN_CAP_repr	4.05	5kbUpTx	top50Andtop1sd	0.0867745	12.6723
Abd-B	dar1	TRUE	5	cisbp__M6032	3.62	5kbUpTx	top50Andtop1sd	0.17272	6.63578
Abd-B	dpr10	TRUE	8	cisbp__M6032	3.62	5kbUpTx	top50Andtop1sd	0.0796293	5.1438
Abd-B	vvl	TRUE	17	cisbp__M6032	3.62	5kbUpTx	top50Andtop1sd	0.0800546	6.9556
Abd-B	wg	TRUE	14	cisbp__M6032	3.62	5kbUpTx	top50Andtop1sd	0.359844	47.6388
Abd-B	CG8740	TRUE	13	tfdimers__MD00127	3.59	5kbUpTx	top5perTarget	0.321615	41.9691
Abd-B	CG34398	TRUE	13	cisbp__M6290	3.57	5kbUpTx	top50Andtop1sd	0.245412	54.6784
Abd-B	Octbeta2R	TRUE	16	cisbp__M6290	3.57	5kbUpTx	top50Andtop1sd	0.0355084	19.9919
Abd-B	nub	TRUE	6	taipale_tf_pairs__TEAD4_HOXB13_NTCGTAAAATGC_CAP	3.37	5kbUpTx	top50perTarget	0.118997	1.54319
Abd-B	otk	TRUE	6	taipale_tf_pairs__TEAD4_HOXB13_NTCGTAAAATGC_CAP	3.37	5kbUpTx	top50perTarget	0.0560516	3.79718
Abd-B	otk2	TRUE	6	taipale_tf_pairs__TEAD4_HOXB13_NTCGTAAAATGC_CAP	3.37	5kbUpTx	top50perTarget	0.042574	2.50687
Abd-B	ovo	TRUE	1	taipale_tf_pairs__TEAD4_HOXB13_NTCGTAAAATGC_CAP	3.37	5kbUpTx	top50perTarget	0.113434	2.53702
Abd-B	Shab	TRUE	2	taipale_tf_pairs__TEAD4_HOXB13_NTCGTAAAATGC_CAP	3.37	5kbUpTx	top50perTarget	0.0623412	1.60515
Abd-B	Tl	TRUE	4	taipale_tf_pairs__TEAD4_HOXB13_NTCGTAAAATGC_CAP	3.37	5kbUpTx	top50perTarget	0.0640359	2.0252
Abd-B	CG42750	TRUE	4	transfac_pro__M01329	3.32	5kbUpTx	top50perTarget	0.0355509	0.0151963
Abd-B	dpy	TRUE	2	transfac_pro__M01329	3.32	5kbUpTx	top50perTarget	0.0381478	2.89665
Abd-B	fra	TRUE	3	transfac_pro__M01329	3.32	5kbUpTx	top50perTarget	0.076289	2.54019
Abd-B	pk	TRUE	1	transfac_pro__M01329	3.32	5kbUpTx	top50perTarget	0.0627225	2.09009
Abd-B	hbs	TRUE	5	flyfactorsurvey__Abd-B_FlyReg_FBgn0000015	3.25	5kbUpTx	top50perTarget	0.0344967	5.02582
Abd-B	odd	TRUE	1	flyfactorsurvey__Abd-B_FlyReg_FBgn0000015	3.25	5kbUpTx	top50perTarget	0.0799255	1.1378
Abd-B	CG4267	TRUE	12	flyfactorsurvey__AbdB_SOLEXA_FBgn0000015	3.16	5kbUpTx	top5perTarget	0.030786	3.91701
Abd-B	CG44013	TRUE	2	flyfactorsurvey__AbdB_SOLEXA_FBgn0000015	3.16	5kbUpTx	top5perTarget	0.294756	61.7828
Abd-B	Cad86C	TRUE	1	taipale_tf_pairs__GCM1_HOXB13_NCCCGCANNMATAAA_CAP_repr	3.05	5kbUpTx	top5perTarget	0.199998	31.2974
Abd-B	CG13285	TRUE	1	taipale_tf_pairs__GCM1_HOXB13_NCCCGCANNMATAAA_CAP_repr	3.05	5kbUpTx	top5perTarget	0.0346412	8.50326
Abd-B	CG13482	TRUE	1	taipale__Hoxc10_DBD_GTCGTWAAAN_repr	3.05	5kbUpTx	w0.005Andw0.001	0.0681923	0.0993801
Abd-B	CG14830	TRUE	1	taipale__Hoxc10_DBD_GTCGTWAAAN_repr	3.05	5kbUpTx	w0.005Andw0.001	0.0302948	0.831207
Abd-B	CG43120	TRUE	1	taipale__Hoxc10_DBD_GTCGTWAAAN_repr	3.05	5kbUpTx	w0.005Andw0.001	0.104743	0.883749
Abd-B	CG4374	TRUE	1	taipale__Hoxc10_DBD_GTCGTWAAAN_repr	3.05	5kbUpTx	w0.005Andw0.001	0.0446914	0.0753181
Abd-B	CG43861	TRUE	1	taipale__Hoxc10_DBD_GTCGTWAAAN_repr	3.05	5kbUpTx	w0.005Andw0.001	0.0316108	0.0995074
Abd-B	ETHR	TRUE	1	taipale__Hoxc10_DBD_GTCGTWAAAN_repr	3.05	5kbUpTx	w0.005Andw0.001	0.0313312	0.320113
Abd-B	fz	TRUE	1	taipale__Hoxc10_DBD_GTCGTWAAAN_repr	3.05	5kbUpTx	w0.005Andw0.001	0.0778108	0.0106238
Abd-B	knrl	TRUE	1	taipale__Hoxc10_DBD_GTCGTWAAAN_repr	3.05	5kbUpTx	w0.005Andw0.001	0.111798	0.54658
Abd-B	Lac	TRUE	1	taipale__Hoxc10_DBD_GTCGTWAAAN_repr	3.05	5kbUpTx	w0.005Andw0.001	0.0623484	0.170886
Abd-B	luna	TRUE	1	taipale__Hoxc10_DBD_GTCGTWAAAN_repr	3.05	5kbUpTx	w0.005Andw0.001	0.0356718	0.00602515
Abd-B	msi	TRUE	1	taipale__Hoxc10_DBD_GTCGTWAAAN_repr	3.05	5kbUpTx	w0.005Andw0.001	0.0482768	0.712799
Abd-B	Nos	TRUE	1	taipale__Hoxc10_DBD_GTCGTWAAAN_repr	3.05	5kbUpTx	w0.005Andw0.001	0.039286	0.155608
Abd-B	pros	TRUE	1	taipale__Hoxc10_DBD_GTCGTWAAAN_repr	3.05	5kbUpTx	w0.005Andw0.001	0.0490275	0.137878
Abd-B	RapGAP1	TRUE	1	taipale__Hoxc10_DBD_GTCGTWAAAN_repr	3.05	5kbUpTx	w0.005Andw0.001	0.0662762	0.44542
Abd-B	Ref2	TRUE	1	taipale__Hoxc10_DBD_GTCGTWAAAN_repr	3.05	5kbUpTx	w0.005Andw0.001	0.0661418	0.0473969
Abd-B	Sh	TRUE	1	taipale__Hoxc10_DBD_GTCGTWAAAN_repr	3.05	5kbUpTx	w0.005Andw0.001	0.0446598	0.00273369
Abd-B	sns	TRUE	1	taipale__Hoxc10_DBD_GTCGTWAAAN_repr	3.05	5kbUpTx	w0.005Andw0.001	0.066447	0.645834
Abd-B	sob	TRUE	1	taipale__Hoxc10_DBD_GTCGTWAAAN_repr	3.05	5kbUpTx	w0.005Andw0.001	0.0397663	1.43293
Abd-B	tinc	TRUE	1	taipale__Hoxc10_DBD_GTCGTWAAAN_repr	3.05	5kbUpTx	w0.005Andw0.001	0.0309087	0.176447
Abd-B	Trim9	TRUE	1	taipale__Hoxc10_DBD_GTCGTWAAAN_repr	3.05	5kbUpTx	w0.005Andw0.001	0.0620721	0.0206086
Abd-B	tup	TRUE	1	taipale__Hoxc10_DBD_GTCGTWAAAN_repr	3.05	5kbUpTx	w0.005Andw0.001	0.0704641	0.0259683
Abd-B	Ubx	TRUE	1	taipale__Hoxc10_DBD_GTCGTWAAAN_repr	3.05	5kbUpTx	w0.005Andw0.001	0.125456	0.215368
Abd-B	Wnt4	TRUE	1	taipale__Hoxc10_DBD_GTCGTWAAAN_repr	3.05	5kbUpTx	w0.005Andw0.001	0.156685	0.838208
Abl	app	TRUE	1	transfac_pro__M08187	3.07	5kbUpTx	top50	0.674267	9.18908
Abl	by	TRUE	1	transfac_pro__M08187	3.07	5kbUpTx	top50	0.442032	8.80644
Abl	CG33993	TRUE	1	transfac_pro__M08187	3.07	5kbUpTx	top50	0.410714	8.85902
Abl	CG42663	TRUE	1	transfac_pro__M08187	3.07	5kbUpTx	top50	0.442303	8.58322
Abl	Eip74EF	TRUE	1	transfac_pro__M08187	3.07	5kbUpTx	top50	0.582998	7.64783
Abl	Gug	TRUE	1	transfac_pro__M08187	3.07	5kbUpTx	top50	0.75788	13.5074
Abl	Liprin-gamma	TRUE	1	transfac_pro__M08187	3.07	5kbUpTx	top50	0.153736	13.6255
Abl	NK7.1	TRUE	1	transfac_pro__M08187	3.07	5kbUpTx	top50	0.559148	8.00585
Abl	nuf	TRUE	1	transfac_pro__M08187	3.07	5kbUpTx	top50	0.725735	18.21
Abl	Pdk1	TRUE	1	transfac_pro__M08187	3.07	5kbUpTx	top50	0.68901	13.1508
Abl	Pvf2	TRUE	1	transfac_pro__M08187	3.07	5kbUpTx	top50	0.113972	9.79415
Abl	qless	TRUE	1	transfac_pro__M08187	3.07	5kbUpTx	top50	0.561677	7.35487
Abl	sky	TRUE	1	transfac_pro__M08187	3.07	5kbUpTx	top50	0.597264	7.93934
Abl	Tet	TRUE	1	transfac_pro__M08187	3.07	5kbUpTx	top50	0.564387	10.7386
Abl	trx	TRUE	1	transfac_pro__M08187	3.07	5kbUpTx	top50	0.644177	9.00425
Abl	wnd	TRUE	1	transfac_pro__M08187	3.07	5kbUpTx	top50	0.649286	11.1565
achi	achi	TRUE	2	cisbp__M4726	3.89	5kbUpTx	top10perTarget	1	NA
achi	CG5144	TRUE	2	cisbp__M4726	3.89	5kbUpTx	top10perTarget	0.0643525	6.65881
aop	aop	TRUE	1	taipale_tf_pairs__TEAD4_ETV7_RGAATGCGGAARYNNNTCCN_CAP_repr	3.63	5kbUpTx	top5perTarget	1	NA
aop	CG7362	TRUE	1	taipale_tf_pairs__TEAD4_ETV7_RGAATGCGGAARYNNNTCCN_CAP_repr	3.63	5kbUpTx	top5perTarget	0.187373	5.60492
aop	exp	TRUE	1	taipale_tf_pairs__TEAD4_ETV7_RGAATGCGGAARYNNNTCCN_CAP_repr	3.63	5kbUpTx	top5perTarget	0.0359466	1.22856
Atf3	Atet	FALSE	5	cisbp__M4557	6.27	5kbUpTx	top50perTarget	0.318235	3.1852
Atf3	Atg5	FALSE	12	cisbp__M4557	6.27	5kbUpTx	top50perTarget	0.298015	4.03058
Atf3	ATP8B	FALSE	16	cisbp__M4557	6.27	5kbUpTx	top50perTarget	0.466188	4.44476
Atf3	blot	FALSE	14	cisbp__M4557	6.27	5kbUpTx	top50perTarget	0.427392	4.68566
Atf3	caps	FALSE	31	cisbp__M4557	6.27	5kbUpTx	top50perTarget	0.596464	24.6366
Atf3	capt	FALSE	7	cisbp__M4557	6.27	5kbUpTx	top50perTarget	0.213179	5.27517
Atf3	Cdep	FALSE	11	cisbp__M4557	6.27	5kbUpTx	top50perTarget	0.564496	4.8502
Atf3	cdi	FALSE	13	cisbp__M4557	6.27	5kbUpTx	top50perTarget	0.628502	7.53589
Atf3	CG10353	FALSE	16	cisbp__M4557	6.27	5kbUpTx	top50perTarget	0.378962	1.17772
Atf3	CG11168	FALSE	10	cisbp__M4557	6.27	5kbUpTx	top50perTarget	0.218442	3.5
Atf3	CG12004	FALSE	23	cisbp__M4557	6.27	5kbUpTx	top50perTarget	0.511399	2.41421
Atf3	CG12974	FALSE	16	cisbp__M4557	6.27	5kbUpTx	top50perTarget	0.34833	16.7176
Atf3	CG13377	FALSE	12	cisbp__M4557	6.27	5kbUpTx	top50perTarget	0.0607494	0.635009
Atf3	CG15080	FALSE	12	cisbp__M4557	6.27	5kbUpTx	top50perTarget	0.0556271	0.875049
Atf3	CG15083	FALSE	31	cisbp__M4557	6.27	5kbUpTx	top50perTarget	0.16478	1.72621
Atf3	CG15211	FALSE	12	cisbp__M4557	6.27	5kbUpTx	top50perTarget	0.135403	4.03812
Atf3	CG15221	FALSE	12	cisbp__M4557	6.27	5kbUpTx	top50perTarget	0.351015	1.89855
Atf3	CG17684	FALSE	31	cisbp__M4557	6.27	5kbUpTx	top50perTarget	0.412299	7.86013
Atf3	CG18622	FALSE	11	cisbp__M4557	6.27	5kbUpTx	top50perTarget	0.378654	12.4389
Atf3	CG2121	FALSE	7	cisbp__M4557	6.27	5kbUpTx	top50perTarget	0.0664907	0.575424
Atf3	CG2911	FALSE	10	cisbp__M4557	6.27	5kbUpTx	top50perTarget	0.140389	3.24216
Atf3	CG31729	FALSE	7	cisbp__M4557	6.27	5kbUpTx	top50perTarget	0.279515	1.6098
Atf3	CG32017	FALSE	15	cisbp__M4557	6.27	5kbUpTx	top50perTarget	0.505356	6.4451
Atf3	CG33993	FALSE	13	cisbp__M4557	6.27	5kbUpTx	top50perTarget	0.311086	2.03137
Atf3	CG34133	FALSE	19	cisbp__M4557	6.27	5kbUpTx	top50perTarget	0.388238	2.54422
Atf3	CG34325	FALSE	11	cisbp__M4557	6.27	5kbUpTx	top50perTarget	0.276937	2.35484
Atf3	CG34351	FALSE	12	cisbp__M4557	6.27	5kbUpTx	top50perTarget	0.0316922	0.827578
Atf3	CG40486	FALSE	9	cisbp__M4557	6.27	5kbUpTx	top50perTarget	0.0485326	2.66672
Atf3	CG42458	FALSE	13	cisbp__M4557	6.27	5kbUpTx	top50perTarget	0.12922	6.15207
Atf3	CG42668	FALSE	31	cisbp__M4557	6.27	5kbUpTx	top50perTarget	0.513386	2.83077
Atf3	CG42825	FALSE	22	cisbp__M4557	6.27	5kbUpTx	top50perTarget	0.165084	12.8356
Atf3	CG43340	FALSE	15	cisbp__M4557	6.27	5kbUpTx	top50perTarget	0.631173	3.29802
Atf3	CG43341	FALSE	12	cisbp__M4557	6.27	5kbUpTx	top50perTarget	0.251977	7.22722
Atf3	CG43867	FALSE	22	cisbp__M4557	6.27	5kbUpTx	top50perTarget	0.225435	5.62928
Atf3	CG44422	FALSE	16	cisbp__M4557	6.27	5kbUpTx	top50perTarget	0.21551	6.75077
Atf3	CG4783	FALSE	9	cisbp__M4557	6.27	5kbUpTx	top50perTarget	0.40122	18.6789
Atf3	CG5001	FALSE	31	cisbp__M4557	6.27	5kbUpTx	top50perTarget	0.378033	8.31207
Atf3	CG5910	FALSE	12	cisbp__M4557	6.27	5kbUpTx	top50perTarget	0.160685	17.5711
Atf3	CG7778	FALSE	28	cisbp__M4557	6.27	5kbUpTx	top50perTarget	0.139248	27.064
Atf3	CG9498	FALSE	16	cisbp__M4557	6.27	5kbUpTx	top50perTarget	0.456626	6.0633
Atf3	chinmo	FALSE	24	cisbp__M4557	6.27	5kbUpTx	top50perTarget	0.293816	3.00797
Atf3	Chmp1	FALSE	8	cisbp__M4557	6.27	5kbUpTx	top50perTarget	0.265392	1.89666
Atf3	cindr	FALSE	27	cisbp__M4557	6.27	5kbUpTx	top50perTarget	0.545068	13.4708
Atf3	ckn	FALSE	20	cisbp__M4557	6.27	5kbUpTx	top50perTarget	0.61115	2.53917
Atf3	comm3	FALSE	17	cisbp__M4557	6.27	5kbUpTx	top50perTarget	0.450041	1.75232
Atf3	Cyp4e3	FALSE	30	cisbp__M4557	6.27	5kbUpTx	top50perTarget	0.29928	1.50409
Atf3	DCTN3-p24	FALSE	23	cisbp__M4557	6.27	5kbUpTx	top50perTarget	0.168871	1.17213
Atf3	dlp	FALSE	13	cisbp__M4557	6.27	5kbUpTx	top50perTarget	0.470543	46.6682
Atf3	dve	FALSE	10	cisbp__M4557	6.27	5kbUpTx	top50perTarget	0.31511	10.426
Atf3	egh	FALSE	12	cisbp__M4557	6.27	5kbUpTx	top50perTarget	0.538906	8.6123
Atf3	Eip63F-1	FALSE	13	cisbp__M4557	6.27	5kbUpTx	top50perTarget	0.49532	1.80396
Atf3	Eip78C	FALSE	18	cisbp__M4557	6.27	5kbUpTx	top50perTarget	0.136381	13.1273
Atf3	Ets21C	FALSE	29	cisbp__M4557	6.27	5kbUpTx	top50perTarget	0.111471	1.9318
Atf3	Fili	FALSE	18	cisbp__M4557	6.27	5kbUpTx	top50perTarget	0.145354	5.25344
Atf3	fog	FALSE	10	cisbp__M4557	6.27	5kbUpTx	top50perTarget	0.301761	1.33481
Atf3	fra	FALSE	26	cisbp__M4557	6.27	5kbUpTx	top50perTarget	0.149453	9.41893
Atf3	fred	FALSE	15	cisbp__M4557	6.27	5kbUpTx	top50perTarget	0.0720906	1.96093
Atf3	fz	FALSE	17	cisbp__M4557	6.27	5kbUpTx	top50perTarget	0.429283	20.0166
Atf3	Gagr	FALSE	5	cisbp__M4557	6.27	5kbUpTx	top50perTarget	0.0300306	1.74546
Atf3	GILT3	FALSE	10	cisbp__M4557	6.27	5kbUpTx	top50perTarget	0.0905585	1.14901
Atf3	GstE1	FALSE	26	cisbp__M4557	6.27	5kbUpTx	top50perTarget	0.256122	1.60971
Atf3	GstS1	FALSE	8	cisbp__M4557	6.27	5kbUpTx	top50perTarget	0.0616965	3.76627
Atf3	Gycbeta100B	FALSE	16	cisbp__M4557	6.27	5kbUpTx	top50perTarget	0.0593234	0.862188
Atf3	hid	FALSE	8	cisbp__M4557	6.27	5kbUpTx	top50perTarget	0.182342	3.24822
Atf3	Hph	FALSE	6	cisbp__M4557	6.27	5kbUpTx	top50perTarget	0.465361	2.08781
Atf3	Idgf1	FALSE	4	cisbp__M4557	6.27	5kbUpTx	top50perTarget	0.107584	1.02781
Atf3	inaF-A	FALSE	12	cisbp__M4557	6.27	5kbUpTx	top50perTarget	0.0864375	1.05877
Atf3	Ire1	FALSE	10	cisbp__M4557	6.27	5kbUpTx	top50perTarget	0.443616	4.1381
Atf3	jvl	FALSE	36	cisbp__M4557	6.27	5kbUpTx	top50perTarget	0.628102	6.88941
Atf3	kat80	FALSE	5	cisbp__M4557	6.27	5kbUpTx	top50perTarget	0.33599	1.20934
Atf3	Kdm2	FALSE	12	cisbp__M4557	6.27	5kbUpTx	top50perTarget	0.436712	3.13958
Atf3	Kif3C	FALSE	17	cisbp__M4557	6.27	5kbUpTx	top50perTarget	0.43548	53.7189
Atf3	l(2)gd1	FALSE	16	cisbp__M4557	6.27	5kbUpTx	top50perTarget	0.243065	4.99711
Atf3	l(2)gl	FALSE	10	cisbp__M4557	6.27	5kbUpTx	top50perTarget	0.545065	21.1026
Atf3	Lim1	FALSE	23	cisbp__M4557	6.27	5kbUpTx	top50perTarget	0.0582714	1.50674
Atf3	mAChR-B	FALSE	11	cisbp__M4557	6.27	5kbUpTx	top50perTarget	0.0503766	2.4681
Atf3	mam	FALSE	35	cisbp__M4557	6.27	5kbUpTx	top50perTarget	0.523785	11.7507
Atf3	mew	FALSE	33	cisbp__M4557	6.27	5kbUpTx	top50perTarget	0.569765	3.16775
Atf3	milt	FALSE	19	cisbp__M4557	6.27	5kbUpTx	top50perTarget	0.611748	4.87838
Atf3	mwh	FALSE	8	cisbp__M4557	6.27	5kbUpTx	top50perTarget	0.209224	1.14399
Atf3	Myo61F	FALSE	21	cisbp__M4557	6.27	5kbUpTx	top50perTarget	0.267391	13.2168
Atf3	Ncc69	FALSE	10	cisbp__M4557	6.27	5kbUpTx	top50perTarget	0.0373664	1.41561
Atf3	Nrg	FALSE	37	cisbp__M4557	6.27	5kbUpTx	top50perTarget	0.215857	23.5203
Atf3	Past1	FALSE	17	cisbp__M4557	6.27	5kbUpTx	top50perTarget	0.364216	1.79922
Atf3	pb	FALSE	12	cisbp__M4557	6.27	5kbUpTx	top50perTarget	0.0833063	1.34066
Atf3	PGRP-SA	FALSE	15	cisbp__M4557	6.27	5kbUpTx	top50perTarget	0.128757	5.65305
Atf3	pic	FALSE	22	cisbp__M4557	6.27	5kbUpTx	top50perTarget	0.132667	2.16613
Atf3	pnt	FALSE	28	cisbp__M4557	6.27	5kbUpTx	top50perTarget	0.566374	1.73601
Atf3	Ppr-Y	FALSE	27	cisbp__M4557	6.27	5kbUpTx	top50perTarget	0.287493	1.43285
Atf3	Pura	FALSE	23	cisbp__M4557	6.27	5kbUpTx	top50perTarget	0.309962	29.5139
Atf3	Pvf2	FALSE	19	cisbp__M4557	6.27	5kbUpTx	top50perTarget	0.109171	2.65493
Atf3	rad	FALSE	13	cisbp__M4557	6.27	5kbUpTx	top50perTarget	0.0369667	0.731974
Atf3	Ref2	FALSE	21	cisbp__M4557	6.27	5kbUpTx	top50perTarget	0.0363715	4.98147
Atf3	Rep	FALSE	17	cisbp__M4557	6.27	5kbUpTx	top50perTarget	0.121299	1.14981
Atf3	Rip11	FALSE	14	cisbp__M4557	6.27	5kbUpTx	top50perTarget	0.552371	1.82142
Atf3	RluA-1	FALSE	34	cisbp__M4557	6.27	5kbUpTx	top50perTarget	0.0324598	1.03204
Atf3	rut	FALSE	9	cisbp__M4557	6.27	5kbUpTx	top50perTarget	0.49131	6.40211
Atf3	shep	FALSE	34	cisbp__M4557	6.27	5kbUpTx	top50perTarget	0.602741	5.66756
Atf3	sm	FALSE	36	cisbp__M4557	6.27	5kbUpTx	top50perTarget	0.505336	6.95498
Atf3	Snap25	FALSE	18	cisbp__M4557	6.27	5kbUpTx	top50perTarget	0.376856	1.80195
Atf3	SPoCk	FALSE	9	cisbp__M4557	6.27	5kbUpTx	top50perTarget	0.38909	1.3653
Atf3	Ssk	FALSE	14	cisbp__M4557	6.27	5kbUpTx	top50perTarget	0.490754	7.79938
Atf3	Tmc	FALSE	17	cisbp__M4557	6.27	5kbUpTx	top50perTarget	0.0413326	0.534194
Atf3	tou	FALSE	13	cisbp__M4557	6.27	5kbUpTx	top50perTarget	0.432535	8.12115
Atf3	trol	FALSE	22	cisbp__M4557	6.27	5kbUpTx	top50perTarget	0.562122	8.48296
Atf3	Tsp42Ed	FALSE	18	cisbp__M4557	6.27	5kbUpTx	top50perTarget	0.381847	6.11807
Atf3	Tsp42Eg	FALSE	15	cisbp__M4557	6.27	5kbUpTx	top50perTarget	0.331962	11.6344
Atf3	Tsp42Eh	FALSE	13	cisbp__M4557	6.27	5kbUpTx	top50perTarget	0.126475	1.0472
Atf3	Unc-76	FALSE	19	cisbp__M4557	6.27	5kbUpTx	top50perTarget	0.312439	1.7833
Atf3	vari	FALSE	26	cisbp__M4557	6.27	5kbUpTx	top50perTarget	0.0831533	1.81085
Atf3	vir-1	FALSE	14	cisbp__M4557	6.27	5kbUpTx	top50perTarget	0.0352973	1.77413
Atf3	Vsx2	FALSE	16	cisbp__M4557	6.27	5kbUpTx	top50perTarget	0.0874674	1.26191
Atf3	CG11333	FALSE	2	factorbook__v-JUN	5.96	5kbUpTx	top50perTarget	0.205043	4.31343
Atf3	CG16753	FALSE	2	factorbook__v-JUN	5.96	5kbUpTx	top50perTarget	0.0766937	0.894749
Atf3	CG17167	FALSE	7	factorbook__v-JUN	5.96	5kbUpTx	top50perTarget	0.339176	15.9945
Atf3	CG32829	FALSE	3	factorbook__v-JUN	5.96	5kbUpTx	top50perTarget	0.0936656	1.09202
Atf3	CG42394	FALSE	8	factorbook__v-JUN	5.96	5kbUpTx	top50perTarget	0.374234	2.94822
Atf3	CG4269	FALSE	8	factorbook__v-JUN	5.96	5kbUpTx	top50perTarget	0.164354	31.1766
Atf3	drm	FALSE	16	factorbook__v-JUN	5.96	5kbUpTx	top50perTarget	0.301785	16.5895
Atf3	hbs	FALSE	6	factorbook__v-JUN	5.96	5kbUpTx	top50perTarget	0.0771202	0.807429
Atf3	IleRS	FALSE	2	factorbook__v-JUN	5.96	5kbUpTx	top50perTarget	0.215653	2.36202
Atf3	nub	FALSE	18	factorbook__v-JUN	5.96	5kbUpTx	top50perTarget	0.0952702	1.52559
Atf3	pyr	FALSE	5	factorbook__v-JUN	5.96	5kbUpTx	top50perTarget	0.38858	16.9404
Atf3	stac	FALSE	9	factorbook__v-JUN	5.96	5kbUpTx	top50perTarget	0.378675	4.25324
Atf3	capu	FALSE	10	homer__ATGACGTCATCC_c-Jun-CRE	5.77	5kbUpTx	top50perTarget	0.498484	19.6293
Atf3	GstO2	FALSE	27	homer__ATGACGTCATCC_c-Jun-CRE	5.77	5kbUpTx	top50perTarget	0.288153	1.72556
Atf3	Ndae1	FALSE	12	homer__ATGACGTCATCC_c-Jun-CRE	5.77	5kbUpTx	top50perTarget	0.492343	3.31244
Atf3	5-HT2A	FALSE	6	taipale__BATF3_DBD_TGATGACGTCATCA	5.21	5kbUpTx	top50perTarget	0.0651246	3.15732
Atf3	Ack-like	FALSE	6	taipale__BATF3_DBD_TGATGACGTCATCA	5.21	5kbUpTx	top50perTarget	0.301038	4.12196
Atf3	Akh	FALSE	2	taipale__BATF3_DBD_TGATGACGTCATCA	5.21	5kbUpTx	top50perTarget	0.0631779	0.658202
Atf3	Arp3	FALSE	2	taipale__BATF3_DBD_TGATGACGTCATCA	5.21	5kbUpTx	top50perTarget	0.258954	1.33597
Atf3	Arpc2	FALSE	5	taipale__BATF3_DBD_TGATGACGTCATCA	5.21	5kbUpTx	top50perTarget	0.292211	2.59362
Atf3	Atf3	FALSE	11	taipale__BATF3_DBD_TGATGACGTCATCA	5.21	5kbUpTx	top50perTarget	1	NA
Atf3	bark	FALSE	6	taipale__BATF3_DBD_TGATGACGTCATCA	5.21	5kbUpTx	top50perTarget	0.359999	3.45663
Atf3	btv	FALSE	10	taipale__BATF3_DBD_TGATGACGTCATCA	5.21	5kbUpTx	top50perTarget	0.0419934	0.392437
Atf3	CecC	FALSE	1	taipale__BATF3_DBD_TGATGACGTCATCA	5.21	5kbUpTx	top50perTarget	0.0656151	0.532278
Atf3	cert	FALSE	11	taipale__BATF3_DBD_TGATGACGTCATCA	5.21	5kbUpTx	top50perTarget	0.216065	1.71359
Atf3	CG10126	FALSE	5	taipale__BATF3_DBD_TGATGACGTCATCA	5.21	5kbUpTx	top50perTarget	0.315776	5.80481
Atf3	CG10347	FALSE	4	taipale__BATF3_DBD_TGATGACGTCATCA	5.21	5kbUpTx	top50perTarget	0.0636166	0.684592
Atf3	CG11178	FALSE	8	taipale__BATF3_DBD_TGATGACGTCATCA	5.21	5kbUpTx	top50perTarget	0.179723	2.02513
Atf3	CG1129	FALSE	13	taipale__BATF3_DBD_TGATGACGTCATCA	5.21	5kbUpTx	top50perTarget	0.341516	15.0928
Atf3	CG11409	FALSE	25	taipale__BATF3_DBD_TGATGACGTCATCA	5.21	5kbUpTx	top50perTarget	0.0371909	0.504288
Atf3	CG11686	FALSE	15	taipale__BATF3_DBD_TGATGACGTCATCA	5.21	5kbUpTx	top50perTarget	0.292023	13.2856
Atf3	CG11836	FALSE	3	taipale__BATF3_DBD_TGATGACGTCATCA	5.21	5kbUpTx	top50perTarget	0.150797	6.61776
Atf3	CG11893	FALSE	3	taipale__BATF3_DBD_TGATGACGTCATCA	5.21	5kbUpTx	top50perTarget	0.130757	1.36175
Atf3	CG11970	FALSE	2	taipale__BATF3_DBD_TGATGACGTCATCA	5.21	5kbUpTx	top50perTarget	0.139543	0.831925
Atf3	CG12112	FALSE	2	taipale__BATF3_DBD_TGATGACGTCATCA	5.21	5kbUpTx	top50perTarget	0.303858	3.07372
Atf3	CG13117	FALSE	21	taipale__BATF3_DBD_TGATGACGTCATCA	5.21	5kbUpTx	top50perTarget	0.219027	6.67409
Atf3	CG13704	FALSE	2	taipale__BATF3_DBD_TGATGACGTCATCA	5.21	5kbUpTx	top50perTarget	0.426988	6.85396
Atf3	CG13784	FALSE	3	taipale__BATF3_DBD_TGATGACGTCATCA	5.21	5kbUpTx	top50perTarget	0.638244	20.4376
Atf3	CG13850	FALSE	5	taipale__BATF3_DBD_TGATGACGTCATCA	5.21	5kbUpTx	top50perTarget	0.150711	0.879827
Atf3	CG13947	FALSE	7	taipale__BATF3_DBD_TGATGACGTCATCA	5.21	5kbUpTx	top50perTarget	0.0706062	1.00825
Atf3	CG14190	FALSE	2	taipale__BATF3_DBD_TGATGACGTCATCA	5.21	5kbUpTx	top50perTarget	0.09759	1.4862
Atf3	CG14220	FALSE	8	taipale__BATF3_DBD_TGATGACGTCATCA	5.21	5kbUpTx	top50perTarget	0.141387	1.65671
Atf3	CG14401	FALSE	17	taipale__BATF3_DBD_TGATGACGTCATCA	5.21	5kbUpTx	top50perTarget	0.339428	5.49088
Atf3	CG14443	FALSE	8	taipale__BATF3_DBD_TGATGACGTCATCA	5.21	5kbUpTx	top50perTarget	0.0365346	0.769835
Atf3	CG14692	FALSE	5	taipale__BATF3_DBD_TGATGACGTCATCA	5.21	5kbUpTx	top50perTarget	0.0734234	1.56601
Atf3	CG14814	FALSE	9	taipale__BATF3_DBD_TGATGACGTCATCA	5.21	5kbUpTx	top50perTarget	0.0305142	1.29717
Atf3	CG15012	FALSE	5	taipale__BATF3_DBD_TGATGACGTCATCA	5.21	5kbUpTx	top50perTarget	0.247394	1.77192
Atf3	CG15209	FALSE	7	taipale__BATF3_DBD_TGATGACGTCATCA	5.21	5kbUpTx	top50perTarget	0.210087	1.94558
Atf3	CG15210	FALSE	9	taipale__BATF3_DBD_TGATGACGTCATCA	5.21	5kbUpTx	top50perTarget	0.207851	14.8812
Atf3	CG15347	FALSE	4	taipale__BATF3_DBD_TGATGACGTCATCA	5.21	5kbUpTx	top50perTarget	0.251412	9.95583
Atf3	CG15822	FALSE	6	taipale__BATF3_DBD_TGATGACGTCATCA	5.21	5kbUpTx	top50perTarget	0.106797	2.65399
Atf3	CG16863	FALSE	8	taipale__BATF3_DBD_TGATGACGTCATCA	5.21	5kbUpTx	top50perTarget	0.0900825	1.02617
Atf3	CG17193	FALSE	7	taipale__BATF3_DBD_TGATGACGTCATCA	5.21	5kbUpTx	top50perTarget	0.0424758	0.550336
Atf3	CG18135	FALSE	9	taipale__BATF3_DBD_TGATGACGTCATCA	5.21	5kbUpTx	top50perTarget	0.41211	7.19118
Atf3	CG30151	FALSE	5	taipale__BATF3_DBD_TGATGACGTCATCA	5.21	5kbUpTx	top50perTarget	0.104352	1.30239
Atf3	CG30197	FALSE	3	taipale__BATF3_DBD_TGATGACGTCATCA	5.21	5kbUpTx	top50perTarget	0.327113	9.37217
Atf3	CG30440	FALSE	7	taipale__BATF3_DBD_TGATGACGTCATCA	5.21	5kbUpTx	top50perTarget	0.115083	8.76644
Atf3	CG31324	FALSE	8	taipale__BATF3_DBD_TGATGACGTCATCA	5.21	5kbUpTx	top50perTarget	0.411995	14.5337
Atf3	CG31343	FALSE	3	taipale__BATF3_DBD_TGATGACGTCATCA	5.21	5kbUpTx	top50perTarget	0.123398	2.53058
Atf3	CG32054	FALSE	6	taipale__BATF3_DBD_TGATGACGTCATCA	5.21	5kbUpTx	top50perTarget	0.13994	7.79094
Atf3	CG32428	FALSE	4	taipale__BATF3_DBD_TGATGACGTCATCA	5.21	5kbUpTx	top50perTarget	0.322699	4.89725
Atf3	CG32700	FALSE	6	taipale__BATF3_DBD_TGATGACGTCATCA	5.21	5kbUpTx	top50perTarget	0.132931	1.5737
Atf3	CG33143	FALSE	8	taipale__BATF3_DBD_TGATGACGTCATCA	5.21	5kbUpTx	top50perTarget	0.065937	0.72337
Atf3	CG3376	FALSE	3	taipale__BATF3_DBD_TGATGACGTCATCA	5.21	5kbUpTx	top50perTarget	0.281841	4.94022
Atf3	CG3987	FALSE	3	taipale__BATF3_DBD_TGATGACGTCATCA	5.21	5kbUpTx	top50perTarget	0.108899	1.27914
Atf3	CG4101	FALSE	2	taipale__BATF3_DBD_TGATGACGTCATCA	5.21	5kbUpTx	top50perTarget	0.131464	3.47363
Atf3	CG41284	FALSE	3	taipale__BATF3_DBD_TGATGACGTCATCA	5.21	5kbUpTx	top50perTarget	0.0505999	0.87711
Atf3	CG42329	FALSE	6	taipale__BATF3_DBD_TGATGACGTCATCA	5.21	5kbUpTx	top50perTarget	0.108419	1.73476
Atf3	CG42337	FALSE	14	taipale__BATF3_DBD_TGATGACGTCATCA	5.21	5kbUpTx	top50perTarget	0.0781848	1.07686
Atf3	CG42395	FALSE	6	taipale__BATF3_DBD_TGATGACGTCATCA	5.21	5kbUpTx	top50perTarget	0.071581	2.51465
Atf3	CG42748	FALSE	4	taipale__BATF3_DBD_TGATGACGTCATCA	5.21	5kbUpTx	top50perTarget	0.518441	5.49545
Atf3	CG43064	FALSE	6	taipale__BATF3_DBD_TGATGACGTCATCA	5.21	5kbUpTx	top50perTarget	0.136422	2.07118
Atf3	CG43134	FALSE	3	taipale__BATF3_DBD_TGATGACGTCATCA	5.21	5kbUpTx	top50perTarget	0.188027	1.22726
Atf3	CG43367	FALSE	11	taipale__BATF3_DBD_TGATGACGTCATCA	5.21	5kbUpTx	top50perTarget	0.433356	1.8175
Atf3	CG43446	FALSE	11	taipale__BATF3_DBD_TGATGACGTCATCA	5.21	5kbUpTx	top50perTarget	0.0667689	3.00933
Atf3	CG44098	FALSE	11	taipale__BATF3_DBD_TGATGACGTCATCA	5.21	5kbUpTx	top50perTarget	0.299032	0.767954
Atf3	CG44251	FALSE	3	taipale__BATF3_DBD_TGATGACGTCATCA	5.21	5kbUpTx	top50perTarget	0.145921	3.03062
Atf3	CG45060	FALSE	3	taipale__BATF3_DBD_TGATGACGTCATCA	5.21	5kbUpTx	top50perTarget	0.21822	2.46991
Atf3	CG4741	FALSE	20	taipale__BATF3_DBD_TGATGACGTCATCA	5.21	5kbUpTx	top50perTarget	0.0632	1.06404
Atf3	CG4842	FALSE	1	taipale__BATF3_DBD_TGATGACGTCATCA	5.21	5kbUpTx	top50perTarget	0.0405948	1.73626
Atf3	CG5116	FALSE	2	taipale__BATF3_DBD_TGATGACGTCATCA	5.21	5kbUpTx	top50perTarget	0.0588736	1.02933
Atf3	CG5399	FALSE	7	taipale__BATF3_DBD_TGATGACGTCATCA	5.21	5kbUpTx	top50perTarget	0.485288	16.2831
Atf3	CG5618	FALSE	2	taipale__BATF3_DBD_TGATGACGTCATCA	5.21	5kbUpTx	top50perTarget	0.335557	2.57418
Atf3	CG6123	FALSE	3	taipale__BATF3_DBD_TGATGACGTCATCA	5.21	5kbUpTx	top50perTarget	0.0354399	0.227224
Atf3	CG6329	FALSE	5	taipale__BATF3_DBD_TGATGACGTCATCA	5.21	5kbUpTx	top50perTarget	0.0659092	0.54318
Atf3	CG6465	FALSE	5	taipale__BATF3_DBD_TGATGACGTCATCA	5.21	5kbUpTx	top50perTarget	0.358645	2.75371
Atf3	CG6785	FALSE	1	taipale__BATF3_DBD_TGATGACGTCATCA	5.21	5kbUpTx	top50perTarget	0.0652064	0.964408
Atf3	CG6933	FALSE	2	taipale__BATF3_DBD_TGATGACGTCATCA	5.21	5kbUpTx	top50perTarget	0.0862029	2.86054
Atf3	CG7191	FALSE	16	taipale__BATF3_DBD_TGATGACGTCATCA	5.21	5kbUpTx	top50perTarget	0.0599501	0.90614
Atf3	CG8578	FALSE	7	taipale__BATF3_DBD_TGATGACGTCATCA	5.21	5kbUpTx	top50perTarget	0.339214	1.22736
Atf3	CG9170	FALSE	1	taipale__BATF3_DBD_TGATGACGTCATCA	5.21	5kbUpTx	top50perTarget	0.0612382	0.75972
Atf3	CG9593	FALSE	3	taipale__BATF3_DBD_TGATGACGTCATCA	5.21	5kbUpTx	top50perTarget	0.0452238	0.407497
Atf3	CG9672	FALSE	6	taipale__BATF3_DBD_TGATGACGTCATCA	5.21	5kbUpTx	top50perTarget	0.101719	6.46747
Atf3	CG9743	FALSE	7	taipale__BATF3_DBD_TGATGACGTCATCA	5.21	5kbUpTx	top50perTarget	0.292237	12.9424
Atf3	CG9813	FALSE	2	taipale__BATF3_DBD_TGATGACGTCATCA	5.21	5kbUpTx	top50perTarget	0.105023	0.751091
Atf3	Chc	FALSE	3	taipale__BATF3_DBD_TGATGACGTCATCA	5.21	5kbUpTx	top50perTarget	0.422578	4.45211
Atf3	cib	FALSE	8	taipale__BATF3_DBD_TGATGACGTCATCA	5.21	5kbUpTx	top50perTarget	0.0537873	8.75597
Atf3	CR42530	FALSE	4	taipale__BATF3_DBD_TGATGACGTCATCA	5.21	5kbUpTx	top50perTarget	0.158278	2.09652
Atf3	CR43361	FALSE	2	taipale__BATF3_DBD_TGATGACGTCATCA	5.21	5kbUpTx	top50perTarget	0.242137	3.82001
Atf3	crq	FALSE	5	taipale__BATF3_DBD_TGATGACGTCATCA	5.21	5kbUpTx	top50perTarget	0.361432	8.15288
Atf3	cutlet	FALSE	3	taipale__BATF3_DBD_TGATGACGTCATCA	5.21	5kbUpTx	top50perTarget	0.0612277	0.948467
Atf3	Damm	FALSE	6	taipale__BATF3_DBD_TGATGACGTCATCA	5.21	5kbUpTx	top50perTarget	0.348318	18.0125
Atf3	Dg	FALSE	11	taipale__BATF3_DBD_TGATGACGTCATCA	5.21	5kbUpTx	top50perTarget	0.309811	2.42241
Atf3	didum	FALSE	6	taipale__BATF3_DBD_TGATGACGTCATCA	5.21	5kbUpTx	top50perTarget	0.42898	2.95837
Atf3	DJ-1alpha	FALSE	6	taipale__BATF3_DBD_TGATGACGTCATCA	5.21	5kbUpTx	top50perTarget	0.0460924	0.0807057
Atf3	Dlip1	FALSE	2	taipale__BATF3_DBD_TGATGACGTCATCA	5.21	5kbUpTx	top50perTarget	0.069191	0.952851
Atf3	dunk	FALSE	4	taipale__BATF3_DBD_TGATGACGTCATCA	5.21	5kbUpTx	top50perTarget	0.0586057	1.38181
Atf3	Ent3	FALSE	1	taipale__BATF3_DBD_TGATGACGTCATCA	5.21	5kbUpTx	top50perTarget	0.28975	6.00581
Atf3	Epac	FALSE	10	taipale__BATF3_DBD_TGATGACGTCATCA	5.21	5kbUpTx	top50perTarget	0.309555	1.56892
Atf3	Evi5	FALSE	16	taipale__BATF3_DBD_TGATGACGTCATCA	5.21	5kbUpTx	top50perTarget	0.477417	2.5369
Atf3	Gel	FALSE	7	taipale__BATF3_DBD_TGATGACGTCATCA	5.21	5kbUpTx	top50perTarget	0.399991	12.9017
Atf3	Gem2	FALSE	1	taipale__BATF3_DBD_TGATGACGTCATCA	5.21	5kbUpTx	top50perTarget	0.0540203	0.78895
Atf3	GlyP	FALSE	7	taipale__BATF3_DBD_TGATGACGTCATCA	5.21	5kbUpTx	top50perTarget	0.200942	1.92589
Atf3	Gmap	FALSE	8	taipale__BATF3_DBD_TGATGACGTCATCA	5.21	5kbUpTx	top50perTarget	0.593199	6.25405
Atf3	hiw	FALSE	9	taipale__BATF3_DBD_TGATGACGTCATCA	5.21	5kbUpTx	top50perTarget	0.423791	3.71991
Atf3	HP1c	FALSE	3	taipale__BATF3_DBD_TGATGACGTCATCA	5.21	5kbUpTx	top50perTarget	0.0612013	1.76679
Atf3	Jon65Aiv	FALSE	2	taipale__BATF3_DBD_TGATGACGTCATCA	5.21	5kbUpTx	top50perTarget	0.0559682	1.74239
Atf3	Kdm4A	FALSE	8	taipale__BATF3_DBD_TGATGACGTCATCA	5.21	5kbUpTx	top50perTarget	0.157478	1.33231
Atf3	kek5	FALSE	11	taipale__BATF3_DBD_TGATGACGTCATCA	5.21	5kbUpTx	top50perTarget	0.462616	6.52159
Atf3	kermit	FALSE	2	taipale__BATF3_DBD_TGATGACGTCATCA	5.21	5kbUpTx	top50perTarget	0.260792	1.78249
Atf3	l(2)k09022	FALSE	7	taipale__BATF3_DBD_TGATGACGTCATCA	5.21	5kbUpTx	top50perTarget	0.121398	1.32948
Atf3	l(2)SH0834	FALSE	3	taipale__BATF3_DBD_TGATGACGTCATCA	5.21	5kbUpTx	top50perTarget	0.183901	2.14485
Atf3	Lap1	FALSE	6	taipale__BATF3_DBD_TGATGACGTCATCA	5.21	5kbUpTx	top50perTarget	0.191789	1.20908
Atf3	Lerp	FALSE	7	taipale__BATF3_DBD_TGATGACGTCATCA	5.21	5kbUpTx	top50perTarget	0.537994	10.0424
Atf3	LPCAT	FALSE	10	taipale__BATF3_DBD_TGATGACGTCATCA	5.21	5kbUpTx	top50perTarget	0.375845	29.9695
Atf3	LpR2	FALSE	17	taipale__BATF3_DBD_TGATGACGTCATCA	5.21	5kbUpTx	top50perTarget	0.47186	3.49813
Atf3	Map205	FALSE	9	taipale__BATF3_DBD_TGATGACGTCATCA	5.21	5kbUpTx	top50perTarget	0.380196	18.3803
Atf3	mbc	FALSE	5	taipale__BATF3_DBD_TGATGACGTCATCA	5.21	5kbUpTx	top50perTarget	0.526331	1.12169
Atf3	Mco1	FALSE	7	taipale__BATF3_DBD_TGATGACGTCATCA	5.21	5kbUpTx	top50perTarget	0.448152	1.62224
Atf3	MED7	FALSE	3	taipale__BATF3_DBD_TGATGACGTCATCA	5.21	5kbUpTx	top50perTarget	0.151845	1.8021
Atf3	Mlc-c	FALSE	17	taipale__BATF3_DBD_TGATGACGTCATCA	5.21	5kbUpTx	top50perTarget	0.503812	5.53388
Atf3	Mocs1	FALSE	4	taipale__BATF3_DBD_TGATGACGTCATCA	5.21	5kbUpTx	top50perTarget	0.185391	2.50325
Atf3	mtt	FALSE	6	taipale__BATF3_DBD_TGATGACGTCATCA	5.21	5kbUpTx	top50perTarget	0.230465	2.76269
Atf3	Mur29B	FALSE	5	taipale__BATF3_DBD_TGATGACGTCATCA	5.21	5kbUpTx	top50perTarget	0.328059	51.3321
Atf3	mys	FALSE	7	taipale__BATF3_DBD_TGATGACGTCATCA	5.21	5kbUpTx	top50perTarget	0.458015	6.93991
Atf3	neur	FALSE	5	taipale__BATF3_DBD_TGATGACGTCATCA	5.21	5kbUpTx	top50perTarget	0.521638	8.24148
Atf3	Nha1	FALSE	16	taipale__BATF3_DBD_TGATGACGTCATCA	5.21	5kbUpTx	top50perTarget	0.342025	25.215
Atf3	Nrt	FALSE	8	taipale__BATF3_DBD_TGATGACGTCATCA	5.21	5kbUpTx	top50perTarget	0.105594	5.84031
Atf3	Oatp33Eb	FALSE	2	taipale__BATF3_DBD_TGATGACGTCATCA	5.21	5kbUpTx	top50perTarget	0.335988	3.15083
Atf3	omd	FALSE	10	taipale__BATF3_DBD_TGATGACGTCATCA	5.21	5kbUpTx	top50perTarget	0.217241	1.01671
Atf3	org-1	FALSE	4	taipale__BATF3_DBD_TGATGACGTCATCA	5.21	5kbUpTx	top50perTarget	0.0797619	1.01769
Atf3	otk	FALSE	15	taipale__BATF3_DBD_TGATGACGTCATCA	5.21	5kbUpTx	top50perTarget	0.286467	22.8872
Atf3	Pc	FALSE	7	taipale__BATF3_DBD_TGATGACGTCATCA	5.21	5kbUpTx	top50perTarget	0.171164	1.54005
Atf3	peb	FALSE	4	taipale__BATF3_DBD_TGATGACGTCATCA	5.21	5kbUpTx	top50perTarget	0.048868	5.88692
Atf3	PRY	FALSE	7	taipale__BATF3_DBD_TGATGACGTCATCA	5.21	5kbUpTx	top50perTarget	0.113127	4.46107
Atf3	pst	FALSE	6	taipale__BATF3_DBD_TGATGACGTCATCA	5.21	5kbUpTx	top50perTarget	0.412409	12.8763
Atf3	ptc	FALSE	16	taipale__BATF3_DBD_TGATGACGTCATCA	5.21	5kbUpTx	top50perTarget	0.362685	1.58736
Atf3	Rab11	FALSE	17	taipale__BATF3_DBD_TGATGACGTCATCA	5.21	5kbUpTx	top50perTarget	0.472872	3.14777
Atf3	Rab3-GEF	FALSE	10	taipale__BATF3_DBD_TGATGACGTCATCA	5.21	5kbUpTx	top50perTarget	0.100022	7.10693
Atf3	RagA-B	FALSE	2	taipale__BATF3_DBD_TGATGACGTCATCA	5.21	5kbUpTx	top50perTarget	0.123559	1.36378
Atf3	Rh5	FALSE	6	taipale__BATF3_DBD_TGATGACGTCATCA	5.21	5kbUpTx	top50perTarget	0.0524277	1.22878
Atf3	RtGEF	FALSE	2	taipale__BATF3_DBD_TGATGACGTCATCA	5.21	5kbUpTx	top50perTarget	0.313345	0.941833
Atf3	rush	FALSE	9	taipale__BATF3_DBD_TGATGACGTCATCA	5.21	5kbUpTx	top50perTarget	0.224405	1.50586
Atf3	sdk	FALSE	8	taipale__BATF3_DBD_TGATGACGTCATCA	5.21	5kbUpTx	top50perTarget	0.553409	17.8522
Atf3	Sec10	FALSE	2	taipale__BATF3_DBD_TGATGACGTCATCA	5.21	5kbUpTx	top50perTarget	0.23348	0.983605
Atf3	shams	FALSE	3	taipale__BATF3_DBD_TGATGACGTCATCA	5.21	5kbUpTx	top50perTarget	0.0976239	1.36865
Atf3	snoRNA:2R:9445205	FALSE	3	taipale__BATF3_DBD_TGATGACGTCATCA	5.21	5kbUpTx	top50perTarget	0.0527541	0.430476
Atf3	snRNP-U1-C	FALSE	8	taipale__BATF3_DBD_TGATGACGTCATCA	5.21	5kbUpTx	top50perTarget	0.117979	0.840085
Atf3	spas	FALSE	7	taipale__BATF3_DBD_TGATGACGTCATCA	5.21	5kbUpTx	top50perTarget	0.1859	2.40587
Atf3	SPR	FALSE	8	taipale__BATF3_DBD_TGATGACGTCATCA	5.21	5kbUpTx	top50perTarget	0.25096	6.58748
Atf3	Syn1	FALSE	11	taipale__BATF3_DBD_TGATGACGTCATCA	5.21	5kbUpTx	top50perTarget	0.133524	3.54938
Atf3	Taf8	FALSE	2	taipale__BATF3_DBD_TGATGACGTCATCA	5.21	5kbUpTx	top50perTarget	0.0633865	1.82236
Atf3	Tomosyn	FALSE	11	taipale__BATF3_DBD_TGATGACGTCATCA	5.21	5kbUpTx	top50perTarget	0.570857	3.19968
Atf3	Treh	FALSE	13	taipale__BATF3_DBD_TGATGACGTCATCA	5.21	5kbUpTx	top50perTarget	0.395374	1.37141
Atf3	Tret1-2	FALSE	4	taipale__BATF3_DBD_TGATGACGTCATCA	5.21	5kbUpTx	top50perTarget	0.0558792	0.840545
Atf3	Trp1	FALSE	1	taipale__BATF3_DBD_TGATGACGTCATCA	5.21	5kbUpTx	top50perTarget	0.421061	1.30706
Atf3	Tsp42Ef	FALSE	6	taipale__BATF3_DBD_TGATGACGTCATCA	5.21	5kbUpTx	top50perTarget	0.158979	1.23967
Atf3	Twdlbeta	FALSE	6	taipale__BATF3_DBD_TGATGACGTCATCA	5.21	5kbUpTx	top50perTarget	0.103146	1.11035
Atf3	TwdlV	FALSE	2	taipale__BATF3_DBD_TGATGACGTCATCA	5.21	5kbUpTx	top50perTarget	0.0339606	0.864177
Atf3	UBL3	FALSE	3	taipale__BATF3_DBD_TGATGACGTCATCA	5.21	5kbUpTx	top50perTarget	0.446304	1.56896
Atf3	unc-13	FALSE	7	taipale__BATF3_DBD_TGATGACGTCATCA	5.21	5kbUpTx	top50perTarget	0.096733	11.286
Atf3	vap	FALSE	3	taipale__BATF3_DBD_TGATGACGTCATCA	5.21	5kbUpTx	top50perTarget	0.130092	6.84749
Atf3	w	FALSE	3	taipale__BATF3_DBD_TGATGACGTCATCA	5.21	5kbUpTx	top50perTarget	0.26621	1.52695
Atf3	Xpd	FALSE	2	taipale__BATF3_DBD_TGATGACGTCATCA	5.21	5kbUpTx	top50perTarget	0.0753197	5.3874
Atf3	Aprt	FALSE	1	cisbp__M5302	5.07	5kbUpTx	top50perTarget	0.222931	5.32782
Atf3	Asciz	FALSE	8	cisbp__M5302	5.07	5kbUpTx	top50perTarget	0.0645469	0.844797
Atf3	beat-Vb	FALSE	2	cisbp__M5302	5.07	5kbUpTx	top50perTarget	0.0578338	0.287626
Atf3	CG12237	FALSE	3	cisbp__M5302	5.07	5kbUpTx	top50perTarget	0.120976	1.61448
Atf3	CG12773	FALSE	3	cisbp__M5302	5.07	5kbUpTx	top50perTarget	0.28427	1.82542
Atf3	CG13937	FALSE	1	cisbp__M5302	5.07	5kbUpTx	top50perTarget	0.0566686	1.19388
Atf3	CG14556	FALSE	2	cisbp__M5302	5.07	5kbUpTx	top50perTarget	0.18218	1.90579
Atf3	CG14669	FALSE	4	cisbp__M5302	5.07	5kbUpTx	top50perTarget	0.0573507	0.638748
Atf3	CG30109	FALSE	6	cisbp__M5302	5.07	5kbUpTx	top50perTarget	0.259626	4.07369
Atf3	CG32295	FALSE	3	cisbp__M5302	5.07	5kbUpTx	top50perTarget	0.242582	2.21557
Atf3	CG33116	FALSE	22	cisbp__M5302	5.07	5kbUpTx	top50perTarget	0.242869	11.6288
Atf3	CG34195	FALSE	4	cisbp__M5302	5.07	5kbUpTx	top50perTarget	0.0719234	0.963003
Atf3	CG34330	FALSE	1	cisbp__M5302	5.07	5kbUpTx	top50perTarget	0.214874	2.54101
Atf3	CG6142	FALSE	12	cisbp__M5302	5.07	5kbUpTx	top50perTarget	0.0460326	0.830702
Atf3	CG9864	FALSE	2	cisbp__M5302	5.07	5kbUpTx	top50perTarget	0.291356	5.03618
Atf3	Cortactin	FALSE	4	cisbp__M5302	5.07	5kbUpTx	top50perTarget	0.205769	1.88165
Atf3	dia	FALSE	12	cisbp__M5302	5.07	5kbUpTx	top50perTarget	0.572997	10.5737
Atf3	dmGlut	FALSE	8	cisbp__M5302	5.07	5kbUpTx	top50perTarget	0.446687	5.08791
Atf3	dsd	FALSE	2	cisbp__M5302	5.07	5kbUpTx	top50perTarget	0.526679	1.36993
Atf3	eas	FALSE	8	cisbp__M5302	5.07	5kbUpTx	top50perTarget	0.426383	5.62693
Atf3	Fancl	FALSE	1	cisbp__M5302	5.07	5kbUpTx	top50perTarget	0.245617	3.29728
Atf3	HipHop	FALSE	1	cisbp__M5302	5.07	5kbUpTx	top50perTarget	0.0527826	0.472077
Atf3	imd	FALSE	7	cisbp__M5302	5.07	5kbUpTx	top50perTarget	0.213617	1.07664
Atf3	IntS14	FALSE	1	cisbp__M5302	5.07	5kbUpTx	top50perTarget	0.0946808	0.961188
Atf3	Kat60	FALSE	1	cisbp__M5302	5.07	5kbUpTx	top50perTarget	0.296568	2.05363
Atf3	mars	FALSE	1	cisbp__M5302	5.07	5kbUpTx	top50perTarget	0.0879393	2.74807
Atf3	NAAT1	FALSE	4	cisbp__M5302	5.07	5kbUpTx	top50perTarget	0.398196	32.5673
Atf3	Nrx-1	FALSE	6	cisbp__M5302	5.07	5kbUpTx	top50perTarget	0.0540427	3.7036
Atf3	PGRP-LB	FALSE	5	cisbp__M5302	5.07	5kbUpTx	top50perTarget	0.0788151	1.25202
Atf3	Rh7	FALSE	1	cisbp__M5302	5.07	5kbUpTx	top50perTarget	0.151547	12.9414
Atf3	RpL4	FALSE	1	cisbp__M5302	5.07	5kbUpTx	top50perTarget	0.411127	0.795545
Atf3	sd	FALSE	6	cisbp__M5302	5.07	5kbUpTx	top50perTarget	0.569343	5.45831
Atf3	SrpRbeta	FALSE	2	cisbp__M5302	5.07	5kbUpTx	top50perTarget	0.25535	1.48433
Atf3	Syt12	FALSE	3	cisbp__M5302	5.07	5kbUpTx	top50perTarget	0.0768463	1.35204
Atf3	Tehao	FALSE	7	cisbp__M5302	5.07	5kbUpTx	top50perTarget	0.0999607	2.12168
Atf3	Tsp2A	FALSE	1	cisbp__M5302	5.07	5kbUpTx	top50perTarget	0.350678	5.34446
Atf3	Vps37B	FALSE	1	cisbp__M5302	5.07	5kbUpTx	top50perTarget	0.191933	6.3766
Atf3	wech	FALSE	2	cisbp__M5302	5.07	5kbUpTx	top50perTarget	0.389048	1.8799
Atf3	Zir	FALSE	1	cisbp__M5302	5.07	5kbUpTx	top50perTarget	0.31783	2.17508
Atf3	Act5C	FALSE	15	transfac_pro__M07686	4.93	5kbUpTx	top50perTarget	0.528791	34.2537
Atf3	Asap	FALSE	3	transfac_pro__M07686	4.93	5kbUpTx	top50perTarget	0.417472	2.07415
Atf3	be	FALSE	4	transfac_pro__M07686	4.93	5kbUpTx	top50perTarget	0.457803	5.04629
Atf3	beg	FALSE	10	transfac_pro__M07686	4.93	5kbUpTx	top50perTarget	0.0617266	1.60184
Atf3	cal1	FALSE	1	transfac_pro__M07686	4.93	5kbUpTx	top50perTarget	0.229594	0.981253
Atf3	CG10041	FALSE	1	transfac_pro__M07686	4.93	5kbUpTx	top50perTarget	0.0311068	1.24048
Atf3	CG12910	FALSE	4	transfac_pro__M07686	4.93	5kbUpTx	top50perTarget	0.360663	1.22358
Atf3	CG15803	FALSE	7	transfac_pro__M07686	4.93	5kbUpTx	top50perTarget	0.184372	1.47465
Atf3	CG17124	FALSE	9	transfac_pro__M07686	4.93	5kbUpTx	top50perTarget	0.484834	11.3999
Atf3	CG17646	FALSE	5	transfac_pro__M07686	4.93	5kbUpTx	top50perTarget	0.472277	1.93963
Atf3	CG1902	FALSE	3	transfac_pro__M07686	4.93	5kbUpTx	top50perTarget	0.289253	2.34571
Atf3	CG31523	FALSE	3	transfac_pro__M07686	4.93	5kbUpTx	top50perTarget	0.353281	8.03887
Atf3	CG32260	FALSE	4	transfac_pro__M07686	4.93	5kbUpTx	top50perTarget	0.0510504	0.502058
Atf3	CG33288	FALSE	5	transfac_pro__M07686	4.93	5kbUpTx	top50perTarget	0.12585	2.31565
Atf3	CG34207	FALSE	1	transfac_pro__M07686	4.93	5kbUpTx	top50perTarget	0.0426908	0.969451
Atf3	CG34256	FALSE	1	transfac_pro__M07686	4.93	5kbUpTx	top50perTarget	0.107683	0.915437
Atf3	CG34427	FALSE	4	transfac_pro__M07686	4.93	5kbUpTx	top50perTarget	0.0395961	0.731389
Atf3	CG4781	FALSE	2	transfac_pro__M07686	4.93	5kbUpTx	top50perTarget	0.15609	4.30683
Atf3	CG6495	FALSE	6	transfac_pro__M07686	4.93	5kbUpTx	top50perTarget	0.284678	8.25802
Atf3	CG6738	FALSE	1	transfac_pro__M07686	4.93	5kbUpTx	top50perTarget	0.168114	9.19025
Atf3	CG8032	FALSE	2	transfac_pro__M07686	4.93	5kbUpTx	top50perTarget	0.160037	3.26876
Atf3	drongo	FALSE	7	transfac_pro__M07686	4.93	5kbUpTx	top50perTarget	0.457765	3.20177
Atf3	ebo	FALSE	3	transfac_pro__M07686	4.93	5kbUpTx	top50perTarget	0.206457	1.99639
Atf3	Gdh	FALSE	5	transfac_pro__M07686	4.93	5kbUpTx	top50perTarget	0.529471	5.36479
Atf3	Klp68D	FALSE	10	transfac_pro__M07686	4.93	5kbUpTx	top50perTarget	0.0905148	0.704462
Atf3	laza	FALSE	7	transfac_pro__M07686	4.93	5kbUpTx	top50perTarget	0.214323	7.67835
Atf3	Myd88	FALSE	5	transfac_pro__M07686	4.93	5kbUpTx	top50perTarget	0.593493	4.1796
Atf3	p115	FALSE	13	transfac_pro__M07686	4.93	5kbUpTx	top50perTarget	0.0941979	0.836435
Atf3	Pak	FALSE	3	transfac_pro__M07686	4.93	5kbUpTx	top50perTarget	0.461036	5.51115
Atf3	pod1	FALSE	1	transfac_pro__M07686	4.93	5kbUpTx	top50perTarget	0.287988	1.60726
Atf3	pygo	FALSE	4	transfac_pro__M07686	4.93	5kbUpTx	top50perTarget	0.215009	1.32627
Atf3	Rac2	FALSE	2	transfac_pro__M07686	4.93	5kbUpTx	top50perTarget	0.460298	6.10744
Atf3	Rho1	FALSE	3	transfac_pro__M07686	4.93	5kbUpTx	top50perTarget	0.51877	2.313
Atf3	scf	FALSE	5	transfac_pro__M07686	4.93	5kbUpTx	top50perTarget	0.0581151	1.26578
Atf3	sens-2	FALSE	17	transfac_pro__M07686	4.93	5kbUpTx	top50perTarget	0.0455292	1.30055
Atf3	Shal	FALSE	3	transfac_pro__M07686	4.93	5kbUpTx	top50perTarget	0.148183	1.68537
Atf3	Snp	FALSE	4	transfac_pro__M07686	4.93	5kbUpTx	top50perTarget	0.357484	3.49236
Atf3	sob	FALSE	9	transfac_pro__M07686	4.93	5kbUpTx	top50perTarget	0.252031	11.4437
Atf3	Syx1A	FALSE	5	transfac_pro__M07686	4.93	5kbUpTx	top50perTarget	0.607226	11.0912
Atf3	Toll-7	FALSE	3	transfac_pro__M07686	4.93	5kbUpTx	top50perTarget	0.100999	2.29793
Atf3	Vdup1	FALSE	3	transfac_pro__M07686	4.93	5kbUpTx	top50perTarget	0.035088	0.4263
Atf3	ACXD	FALSE	4	taipale__JDP2_DBD_NATGACGTCAYN	4.81	5kbUpTx	top50perTarget	0.177867	10.0791
Atf3	Arpc3B	FALSE	1	taipale__JDP2_DBD_NATGACGTCAYN	4.81	5kbUpTx	top50perTarget	0.225126	3.62243
Atf3	CG11741	FALSE	4	taipale__JDP2_DBD_NATGACGTCAYN	4.81	5kbUpTx	top50perTarget	0.0960001	0.60033
Atf3	CG13905	FALSE	3	taipale__JDP2_DBD_NATGACGTCAYN	4.81	5kbUpTx	top50perTarget	0.296521	6.31144
Atf3	CG16898	FALSE	2	taipale__JDP2_DBD_NATGACGTCAYN	4.81	5kbUpTx	top50perTarget	0.272423	3.00544
Atf3	CG2224	FALSE	3	taipale__JDP2_DBD_NATGACGTCAYN	4.81	5kbUpTx	top50perTarget	0.198285	1.64649
Atf3	CG3386	FALSE	2	taipale__JDP2_DBD_NATGACGTCAYN	4.81	5kbUpTx	top50perTarget	0.0903761	1.16068
Atf3	CG42237	FALSE	2	taipale__JDP2_DBD_NATGACGTCAYN	4.81	5kbUpTx	top50perTarget	0.101289	1.60324
Atf3	CG43291	FALSE	1	taipale__JDP2_DBD_NATGACGTCAYN	4.81	5kbUpTx	top50perTarget	0.172879	12.5246
Atf3	CG5174	FALSE	2	taipale__JDP2_DBD_NATGACGTCAYN	4.81	5kbUpTx	top50perTarget	0.315132	1.65253
Atf3	CG6833	FALSE	2	taipale__JDP2_DBD_NATGACGTCAYN	4.81	5kbUpTx	top50perTarget	0.0946602	1.58339
Atf3	CG7059	FALSE	3	taipale__JDP2_DBD_NATGACGTCAYN	4.81	5kbUpTx	top50perTarget	0.199629	1.72999
Atf3	CG9568	FALSE	3	taipale__JDP2_DBD_NATGACGTCAYN	4.81	5kbUpTx	top50perTarget	0.250243	2.52051
Atf3	Cht4	FALSE	3	taipale__JDP2_DBD_NATGACGTCAYN	4.81	5kbUpTx	top50perTarget	0.0607993	3.60957
Atf3	Cyp28d2	FALSE	3	taipale__JDP2_DBD_NATGACGTCAYN	4.81	5kbUpTx	top50perTarget	0.227201	2.27944
Atf3	hebe	FALSE	2	taipale__JDP2_DBD_NATGACGTCAYN	4.81	5kbUpTx	top50perTarget	0.498129	7.22961
Atf3	kcc	FALSE	1	taipale__JDP2_DBD_NATGACGTCAYN	4.81	5kbUpTx	top50perTarget	0.145004	1.82657
Atf3	Klp10A	FALSE	10	taipale__JDP2_DBD_NATGACGTCAYN	4.81	5kbUpTx	top50perTarget	0.332894	1.31069
Atf3	l(1)G0469	FALSE	3	taipale__JDP2_DBD_NATGACGTCAYN	4.81	5kbUpTx	top50perTarget	0.359484	5.14984
Atf3	Lrch	FALSE	2	taipale__JDP2_DBD_NATGACGTCAYN	4.81	5kbUpTx	top50perTarget	0.0712097	3.78763
Atf3	Poxn	FALSE	5	taipale__JDP2_DBD_NATGACGTCAYN	4.81	5kbUpTx	top50perTarget	0.156764	1.35838
Atf3	Sap-r	FALSE	4	taipale__JDP2_DBD_NATGACGTCAYN	4.81	5kbUpTx	top50perTarget	0.315682	2.28237
Atf3	WASp	FALSE	3	taipale__JDP2_DBD_NATGACGTCAYN	4.81	5kbUpTx	top50perTarget	0.427007	3.84512
Atf3	wgn	FALSE	3	taipale__JDP2_DBD_NATGACGTCAYN	4.81	5kbUpTx	top50perTarget	0.181594	13.4043
Atf3	CG15126	FALSE	1	transfac_public__M00036	4.65	5kbUpTx	top50perTarget	0.09257	2.30646
Atf3	odd	FALSE	2	transfac_public__M00036	4.65	5kbUpTx	top50perTarget	0.236438	8.97947
Atf3	AdenoK	FALSE	1	transfac_pro__M07678	4.5	5kbUpTx	top50perTarget	0.261587	3.79115
Atf3	Adgf-A	FALSE	1	transfac_pro__M07678	4.5	5kbUpTx	top50perTarget	0.0599016	6.90162
Atf3	alpha-Man-Ib	FALSE	4	transfac_pro__M07678	4.5	5kbUpTx	top50perTarget	0.263768	19.8404
Atf3	CaMKI	FALSE	1	transfac_pro__M07678	4.5	5kbUpTx	top50perTarget	0.22854	5.1382
Atf3	CG10137	FALSE	1	transfac_pro__M07678	4.5	5kbUpTx	top50perTarget	0.100173	1.2918
Atf3	CG10444	FALSE	1	transfac_pro__M07678	4.5	5kbUpTx	top50perTarget	0.0472922	0.353769
Atf3	CG11374	FALSE	1	transfac_pro__M07678	4.5	5kbUpTx	top50perTarget	0.086651	0.747574
Atf3	CG12093	FALSE	2	transfac_pro__M07678	4.5	5kbUpTx	top50perTarget	0.108711	2.52531
Atf3	CG12241	FALSE	1	transfac_pro__M07678	4.5	5kbUpTx	top50perTarget	0.116683	1.27441
Atf3	CG12780	FALSE	3	transfac_pro__M07678	4.5	5kbUpTx	top50perTarget	0.393966	14.4665
Atf3	CG12970	FALSE	1	transfac_pro__M07678	4.5	5kbUpTx	top50perTarget	0.0424046	0.131963
Atf3	CG13088	FALSE	1	transfac_pro__M07678	4.5	5kbUpTx	top50perTarget	0.102813	1.07129
Atf3	CG13482	FALSE	1	transfac_pro__M07678	4.5	5kbUpTx	top50perTarget	0.355594	12.5545
Atf3	CG15422	FALSE	1	transfac_pro__M07678	4.5	5kbUpTx	top50perTarget	0.180251	6.22682
Atf3	CG15423	FALSE	1	transfac_pro__M07678	4.5	5kbUpTx	top50perTarget	0.03988	1.42168
Atf3	CG15701	FALSE	1	transfac_pro__M07678	4.5	5kbUpTx	top50perTarget	0.0311613	1.96415
Atf3	CG15715	FALSE	1	transfac_pro__M07678	4.5	5kbUpTx	top50perTarget	0.180718	2.51512
Atf3	CG15739	FALSE	1	transfac_pro__M07678	4.5	5kbUpTx	top50perTarget	0.151868	2.42497
Atf3	CG15818	FALSE	1	transfac_pro__M07678	4.5	5kbUpTx	top50perTarget	0.158025	8.08403
Atf3	CG16824	FALSE	1	transfac_pro__M07678	4.5	5kbUpTx	top50perTarget	0.0518634	0.645563
Atf3	CG17224	FALSE	1	transfac_pro__M07678	4.5	5kbUpTx	top50perTarget	0.232584	7.95151
Atf3	CG2201	FALSE	1	transfac_pro__M07678	4.5	5kbUpTx	top50perTarget	0.532853	1.81254
Atf3	CG2617	FALSE	1	transfac_pro__M07678	4.5	5kbUpTx	top50perTarget	0.0412038	0.280897
Atf3	CG32547	FALSE	2	transfac_pro__M07678	4.5	5kbUpTx	top50perTarget	0.125411	1.15321
Atf3	CG32669	FALSE	1	transfac_pro__M07678	4.5	5kbUpTx	top50perTarget	0.281244	4.81232
Atf3	CG3301	FALSE	1	transfac_pro__M07678	4.5	5kbUpTx	top50perTarget	0.073069	2.14251
Atf3	CG3309	FALSE	1	transfac_pro__M07678	4.5	5kbUpTx	top50perTarget	0.0879683	1.85697
Atf3	CG33635	FALSE	1	transfac_pro__M07678	4.5	5kbUpTx	top50perTarget	0.0760463	3.54592
Atf3	CG43120	FALSE	3	transfac_pro__M07678	4.5	5kbUpTx	top50perTarget	0.0338928	2.57621
Atf3	CG5377	FALSE	1	transfac_pro__M07678	4.5	5kbUpTx	top50perTarget	0.0993	2.00025
Atf3	CG5958	FALSE	2	transfac_pro__M07678	4.5	5kbUpTx	top50perTarget	0.14217	1.3257
Atf3	CG6769	FALSE	2	transfac_pro__M07678	4.5	5kbUpTx	top50perTarget	0.179266	1.89344
Atf3	CG8249	FALSE	1	transfac_pro__M07678	4.5	5kbUpTx	top50perTarget	0.349559	24.0828
Atf3	CG8300	FALSE	1	transfac_pro__M07678	4.5	5kbUpTx	top50perTarget	0.141174	1.30708
Atf3	CG9586	FALSE	1	transfac_pro__M07678	4.5	5kbUpTx	top50perTarget	0.22751	1.35682
Atf3	fs(1)N	FALSE	1	transfac_pro__M07678	4.5	5kbUpTx	top50perTarget	0.0372449	0.961725
Atf3	isopeptidase-T-3	FALSE	1	transfac_pro__M07678	4.5	5kbUpTx	top50perTarget	0.156812	1.51276
Atf3	Jwa	FALSE	1	transfac_pro__M07678	4.5	5kbUpTx	top50perTarget	0.219764	2.85936
Atf3	MetRS	FALSE	1	transfac_pro__M07678	4.5	5kbUpTx	top50perTarget	0.135545	3.13341
Atf3	mRpS14	FALSE	1	transfac_pro__M07678	4.5	5kbUpTx	top50perTarget	0.137518	0.979171
Atf3	Nhe3	FALSE	1	transfac_pro__M07678	4.5	5kbUpTx	top50perTarget	0.382278	3.30446
Atf3	Nmda1	FALSE	1	transfac_pro__M07678	4.5	5kbUpTx	top50perTarget	0.523445	11.1831
Atf3	Nprl3	FALSE	1	transfac_pro__M07678	4.5	5kbUpTx	top50perTarget	0.119333	1.9877
Atf3	NUCB1	FALSE	1	transfac_pro__M07678	4.5	5kbUpTx	top50perTarget	0.278149	2.79196
Atf3	Rab7	FALSE	1	transfac_pro__M07678	4.5	5kbUpTx	top50perTarget	0.371202	1.1318
Atf3	Rab9	FALSE	1	transfac_pro__M07678	4.5	5kbUpTx	top50perTarget	0.308939	3.59607
Atf3	rgr	FALSE	2	transfac_pro__M07678	4.5	5kbUpTx	top50perTarget	0.0309498	1.98844
Atf3	sqh	FALSE	1	transfac_pro__M07678	4.5	5kbUpTx	top50perTarget	0.216272	3.84822
Atf3	Stim	FALSE	1	transfac_pro__M07678	4.5	5kbUpTx	top50perTarget	0.423519	23.9612
Atf3	tadr	FALSE	1	transfac_pro__M07678	4.5	5kbUpTx	top50perTarget	0.103473	2.16177
Atf3	Yp3	FALSE	1	transfac_pro__M07678	4.5	5kbUpTx	top50perTarget	0.0764709	1.80287
Atf3	chic	FALSE	3	cisbp__M4571	4.32	5kbUpTx	top3sd	0.51012	18.5616
Atf3	snoRNA:Psi28S-2566	FALSE	7	taipale__JDP2_full_NATGACGTCAYN	4.28	5kbUpTx	top50perTarget	0.0537612	1.94805
Atf3	CG31676	FALSE	1	cisbp__M4092	4.22	5kbUpTx	top50perTarget	0.0337034	1.09301
Atf3	Cdc42	FALSE	1	taipale__Creb5_DBD_NATGACGTCAYN	4.18	5kbUpTx	top50perTarget	0.354277	2.77161
Atf3	CG15784	FALSE	1	taipale__Creb5_DBD_NATGACGTCAYN	4.18	5kbUpTx	top50perTarget	0.425836	8.01841
Atf3	CG17977	FALSE	1	taipale__Creb5_DBD_NATGACGTCAYN	4.18	5kbUpTx	top50perTarget	0.0757728	0.837142
Atf3	CG18493	FALSE	2	taipale__Creb5_DBD_NATGACGTCAYN	4.18	5kbUpTx	top50perTarget	0.0533435	1.14714
Atf3	CG30424	FALSE	2	taipale__Creb5_DBD_NATGACGTCAYN	4.18	5kbUpTx	top50perTarget	0.553964	7.80433
Atf3	CG45067	FALSE	1	taipale__Creb5_DBD_NATGACGTCAYN	4.18	5kbUpTx	top50perTarget	0.0991021	0.739194
Atf3	CG5886	FALSE	1	taipale__Creb5_DBD_NATGACGTCAYN	4.18	5kbUpTx	top50perTarget	0.122294	1.17443
Atf3	CG8066	FALSE	1	taipale__Creb5_DBD_NATGACGTCAYN	4.18	5kbUpTx	top50perTarget	0.236124	3.00973
Atf3	CG9312	FALSE	1	taipale__Creb5_DBD_NATGACGTCAYN	4.18	5kbUpTx	top50perTarget	0.393913	5.6137
Atf3	CG9451	FALSE	2	taipale__Creb5_DBD_NATGACGTCAYN	4.18	5kbUpTx	top50perTarget	0.239406	4.65403
Atf3	CG9701	FALSE	1	taipale__Creb5_DBD_NATGACGTCAYN	4.18	5kbUpTx	top50perTarget	0.172811	7.31953
Atf3	Cpr64Ad	FALSE	1	taipale__Creb5_DBD_NATGACGTCAYN	4.18	5kbUpTx	top50perTarget	0.200854	1.23831
Atf3	mRpS28	FALSE	1	taipale__Creb5_DBD_NATGACGTCAYN	4.18	5kbUpTx	top50perTarget	0.0995804	0.921642
Atf3	ND-18	FALSE	1	taipale__Creb5_DBD_NATGACGTCAYN	4.18	5kbUpTx	top50perTarget	0.238829	1.01067
Atf3	NP15.6	FALSE	1	taipale__Creb5_DBD_NATGACGTCAYN	4.18	5kbUpTx	top50perTarget	0.239696	2.47642
Atf3	Phk-3	FALSE	1	taipale__Creb5_DBD_NATGACGTCAYN	4.18	5kbUpTx	top50perTarget	0.0445659	3.51513
Atf3	pnut	FALSE	1	taipale__Creb5_DBD_NATGACGTCAYN	4.18	5kbUpTx	top50perTarget	0.174603	2.92149
Atf3	pont	FALSE	1	taipale__Creb5_DBD_NATGACGTCAYN	4.18	5kbUpTx	top50perTarget	0.0785232	4.22227
Atf3	Ppt2	FALSE	1	taipale__Creb5_DBD_NATGACGTCAYN	4.18	5kbUpTx	top50perTarget	0.154888	1.33849
Atf3	prominin-like	FALSE	1	taipale__Creb5_DBD_NATGACGTCAYN	4.18	5kbUpTx	top50perTarget	0.473019	50.0847
Atf3	snoRNA:gcl-a	FALSE	1	taipale__Creb5_DBD_NATGACGTCAYN	4.18	5kbUpTx	top50perTarget	0.0464323	0.792855
Atf3	Usp12-46	FALSE	1	taipale__Creb5_DBD_NATGACGTCAYN	4.18	5kbUpTx	top50perTarget	0.120987	1.08766
Atf3	Zip99C	FALSE	1	taipale__Creb5_DBD_NATGACGTCAYN	4.18	5kbUpTx	top50perTarget	0.301192	10.0987
Atf3	CG18336	FALSE	1	transfac_pro__M07668	4.13	5kbUpTx	top50perTarget	0.0418525	0.898756
Atf3	CG42322	FALSE	1	transfac_pro__M07668	4.13	5kbUpTx	top50perTarget	0.0446607	1.58048
Atf3	CG42336	FALSE	1	transfac_pro__M07668	4.13	5kbUpTx	top50perTarget	0.102877	1.05226
Atf3	sax	FALSE	1	transfac_pro__M07668	4.13	5kbUpTx	top50perTarget	0.159352	0.947824
Atf3	eca	FALSE	2	hocomoco__JDP2_HUMAN.H10MO.D	3.99	5kbUpTx	top50perTarget	0.203038	1.18794
Atf3	5-HT7	TRUE	34	transfac_pro__M07666	3.91	5kbUpTx	top50perTarget	0.244302	1.17164
Atf3	Ac76E	TRUE	20	transfac_pro__M07666	3.91	5kbUpTx	top50perTarget	0.416734	14.3798
Atf3	AdoR	TRUE	17	transfac_pro__M07666	3.91	5kbUpTx	top50perTarget	0.102189	1.74839
Atf3	alpha-Est9	TRUE	26	transfac_pro__M07666	3.91	5kbUpTx	top50perTarget	0.429013	4.2853
Atf3	alpha-Spec	TRUE	38	transfac_pro__M07666	3.91	5kbUpTx	top50perTarget	0.408472	7.73586
Atf3	alphaTub84B	TRUE	38	transfac_pro__M07666	3.91	5kbUpTx	top50perTarget	0.445373	4.33271
Atf3	AnxB9	TRUE	35	transfac_pro__M07666	3.91	5kbUpTx	top50perTarget	0.517343	6.52675
Atf3	app	TRUE	33	transfac_pro__M07666	3.91	5kbUpTx	top50perTarget	0.626049	4.30611
Atf3	Argk	TRUE	42	transfac_pro__M07666	3.91	5kbUpTx	top50perTarget	0.569141	17.9429
Atf3	AspRS	TRUE	14	transfac_pro__M07666	3.91	5kbUpTx	top50perTarget	0.264486	1.76643
Atf3	bab1	TRUE	42	transfac_pro__M07666	3.91	5kbUpTx	top50perTarget	0.46128	15.6601
Atf3	baf	TRUE	35	transfac_pro__M07666	3.91	5kbUpTx	top50perTarget	0.19536	1.6531
Atf3	bbg	TRUE	34	transfac_pro__M07666	3.91	5kbUpTx	top50perTarget	0.412908	4.64418
Atf3	beta-Spec	TRUE	37	transfac_pro__M07666	3.91	5kbUpTx	top50perTarget	0.473857	4.99494
Atf3	betaTub56D	TRUE	38	transfac_pro__M07666	3.91	5kbUpTx	top50perTarget	0.212144	4.66789
Atf3	Cad87A	TRUE	37	transfac_pro__M07666	3.91	5kbUpTx	top50perTarget	0.289576	2.29535
Atf3	cdc14	TRUE	43	transfac_pro__M07666	3.91	5kbUpTx	top50perTarget	0.466695	14.1666
Atf3	CG10311	TRUE	35	transfac_pro__M07666	3.91	5kbUpTx	top50perTarget	0.388636	5.97215
Atf3	CG10383	TRUE	36	transfac_pro__M07666	3.91	5kbUpTx	top50perTarget	0.33998	6.8422
Atf3	CG10527	TRUE	32	transfac_pro__M07666	3.91	5kbUpTx	top50perTarget	0.144889	9.39429
Atf3	CG10737	TRUE	43	transfac_pro__M07666	3.91	5kbUpTx	top50perTarget	0.385971	52.3553
Atf3	CG10960	TRUE	43	transfac_pro__M07666	3.91	5kbUpTx	top50perTarget	0.425586	32.0599
Atf3	CG1105	TRUE	38	transfac_pro__M07666	3.91	5kbUpTx	top50perTarget	0.22675	2.71591
Atf3	CG13124	TRUE	28	transfac_pro__M07666	3.91	5kbUpTx	top50perTarget	0.451374	9.88163
Atf3	CG13250	TRUE	34	transfac_pro__M07666	3.91	5kbUpTx	top50perTarget	0.0468844	0.625043
Atf3	CG13437	TRUE	38	transfac_pro__M07666	3.91	5kbUpTx	top50perTarget	0.0413869	0.380339
Atf3	CG1358	TRUE	19	transfac_pro__M07666	3.91	5kbUpTx	top50perTarget	0.245506	7.31629
Atf3	CG13737	TRUE	27	transfac_pro__M07666	3.91	5kbUpTx	top50perTarget	0.054505	0.0780814
Atf3	CG14207	TRUE	36	transfac_pro__M07666	3.91	5kbUpTx	top50perTarget	0.39158	26.7945
Atf3	CG14246	TRUE	17	transfac_pro__M07666	3.91	5kbUpTx	top50perTarget	0.088505	2.28886
Atf3	CG14830	TRUE	39	transfac_pro__M07666	3.91	5kbUpTx	top50perTarget	0.238619	54.9954
Atf3	CG14879	TRUE	33	transfac_pro__M07666	3.91	5kbUpTx	top50perTarget	0.342589	60.8866
Atf3	CG14995	TRUE	35	transfac_pro__M07666	3.91	5kbUpTx	top50perTarget	0.397809	11.8969
Atf3	CG15611	TRUE	38	transfac_pro__M07666	3.91	5kbUpTx	top50perTarget	0.369235	9.30559
Atf3	CG1572	TRUE	42	transfac_pro__M07666	3.91	5kbUpTx	top50perTarget	0.168838	16.7354
Atf3	CG17544	TRUE	23	transfac_pro__M07666	3.91	5kbUpTx	top50perTarget	0.280764	13.2762
Atf3	CG17746	TRUE	38	transfac_pro__M07666	3.91	5kbUpTx	top50perTarget	0.388441	3.70498
Atf3	CG2556	TRUE	36	transfac_pro__M07666	3.91	5kbUpTx	top50perTarget	0.284093	12.7065
Atf3	CG30069	TRUE	38	transfac_pro__M07666	3.91	5kbUpTx	top50perTarget	0.454967	4.19595
Atf3	CG3036	TRUE	36	transfac_pro__M07666	3.91	5kbUpTx	top50perTarget	0.340876	15.4993
Atf3	CG3104	TRUE	33	transfac_pro__M07666	3.91	5kbUpTx	top50perTarget	0.32619	1.86818
Atf3	CG31140	TRUE	38	transfac_pro__M07666	3.91	5kbUpTx	top50perTarget	0.119114	4.65183
Atf3	CG31777	TRUE	30	transfac_pro__M07666	3.91	5kbUpTx	top50perTarget	0.0774341	1.5914
Atf3	CG32026	TRUE	33	transfac_pro__M07666	3.91	5kbUpTx	top50perTarget	0.235071	11.9495
Atf3	CG32137	TRUE	43	transfac_pro__M07666	3.91	5kbUpTx	top50perTarget	0.60478	16.0247
Atf3	CG32219	TRUE	13	transfac_pro__M07666	3.91	5kbUpTx	top50perTarget	0.0885877	1.3365
Atf3	CG33298	TRUE	31	transfac_pro__M07666	3.91	5kbUpTx	top50perTarget	0.192621	3.34313
Atf3	CG34386	TRUE	38	transfac_pro__M07666	3.91	5kbUpTx	top50perTarget	0.0481953	0.185115
Atf3	CG42238	TRUE	34	transfac_pro__M07666	3.91	5kbUpTx	top50perTarget	0.313147	10.1187
Atf3	CG42258	TRUE	32	transfac_pro__M07666	3.91	5kbUpTx	top50perTarget	0.550934	5.15296
Atf3	CG42342	TRUE	36	transfac_pro__M07666	3.91	5kbUpTx	top50perTarget	0.255683	4.06535
Atf3	CG42392	TRUE	19	transfac_pro__M07666	3.91	5kbUpTx	top50perTarget	0.0334939	0.429441
Atf3	CG42540	TRUE	38	transfac_pro__M07666	3.91	5kbUpTx	top50perTarget	0.0503828	2.08475
Atf3	CG42663	TRUE	14	transfac_pro__M07666	3.91	5kbUpTx	top50perTarget	0.424235	2.33171
Atf3	CG42762	TRUE	29	transfac_pro__M07666	3.91	5kbUpTx	top50perTarget	0.0799748	0.723095
Atf3	CG42784	TRUE	36	transfac_pro__M07666	3.91	5kbUpTx	top50perTarget	0.0761448	1.10013
Atf3	CG43861	TRUE	35	transfac_pro__M07666	3.91	5kbUpTx	top50perTarget	0.116378	1.52166
Atf3	CG44325	TRUE	35	transfac_pro__M07666	3.91	5kbUpTx	top50perTarget	0.103702	2.44707
Atf3	CG4562	TRUE	32	transfac_pro__M07666	3.91	5kbUpTx	top50perTarget	0.427981	6.10921
Atf3	CG4629	TRUE	33	transfac_pro__M07666	3.91	5kbUpTx	top50perTarget	0.270598	2.93042
Atf3	CG5048	TRUE	8	transfac_pro__M07666	3.91	5kbUpTx	top50perTarget	0.210423	7.34301
Atf3	CG5800	TRUE	10	transfac_pro__M07666	3.91	5kbUpTx	top50perTarget	0.089211	2.30037
Atf3	CG6073	TRUE	33	transfac_pro__M07666	3.91	5kbUpTx	top50perTarget	0.104496	3.8595
Atf3	CG6847	TRUE	17	transfac_pro__M07666	3.91	5kbUpTx	top50perTarget	0.0307474	1.01734
Atf3	CG8833	TRUE	22	transfac_pro__M07666	3.91	5kbUpTx	top50perTarget	0.213258	2.03107
Atf3	CG8839	TRUE	37	transfac_pro__M07666	3.91	5kbUpTx	top50perTarget	0.32859	4.71229
Atf3	CG8907	TRUE	22	transfac_pro__M07666	3.91	5kbUpTx	top50perTarget	0.239353	8.27079
Atf3	CG9380	TRUE	29	transfac_pro__M07666	3.91	5kbUpTx	top50perTarget	0.461033	3.79557
Atf3	CG9650	TRUE	35	transfac_pro__M07666	3.91	5kbUpTx	top50perTarget	0.604492	8.69458
Atf3	CG9662	TRUE	8	transfac_pro__M07666	3.91	5kbUpTx	top50perTarget	0.043842	2.49821
Atf3	CG9967	TRUE	28	transfac_pro__M07666	3.91	5kbUpTx	top50perTarget	0.428662	2.43169
Atf3	chas	TRUE	36	transfac_pro__M07666	3.91	5kbUpTx	top50perTarget	0.11553	1.83257
Atf3	Chd64	TRUE	40	transfac_pro__M07666	3.91	5kbUpTx	top50perTarget	0.408059	38.6689
Atf3	cher	TRUE	43	transfac_pro__M07666	3.91	5kbUpTx	top50perTarget	0.537775	83.8755
Atf3	Clic	TRUE	27	transfac_pro__M07666	3.91	5kbUpTx	top50perTarget	0.448919	24.2556
Atf3	Coprox	TRUE	38	transfac_pro__M07666	3.91	5kbUpTx	top50perTarget	0.0715188	0.836726
Atf3	cora	TRUE	43	transfac_pro__M07666	3.91	5kbUpTx	top50perTarget	0.420494	14.114
Atf3	corn	TRUE	36	transfac_pro__M07666	3.91	5kbUpTx	top50perTarget	0.104596	1.88755
Atf3	coro	TRUE	36	transfac_pro__M07666	3.91	5kbUpTx	top50perTarget	0.342981	8.99639
Atf3	CrebA	TRUE	30	transfac_pro__M07666	3.91	5kbUpTx	top50perTarget	0.548434	4.93883
Atf3	CrebB	TRUE	38	transfac_pro__M07666	3.91	5kbUpTx	top50perTarget	0.471088	5.24576
Atf3	Dad	TRUE	30	transfac_pro__M07666	3.91	5kbUpTx	top50perTarget	0.547374	2.35917
Atf3	dally	TRUE	39	transfac_pro__M07666	3.91	5kbUpTx	top50perTarget	0.600649	34.0302
Atf3	DCTN1-p150	TRUE	22	transfac_pro__M07666	3.91	5kbUpTx	top50perTarget	0.214275	1.74148
Atf3	Dhc64C	TRUE	38	transfac_pro__M07666	3.91	5kbUpTx	top50perTarget	0.367912	0.973394
Atf3	dlt	TRUE	38	transfac_pro__M07666	3.91	5kbUpTx	top50perTarget	0.135901	3.09116
Atf3	Dop1R2	TRUE	38	transfac_pro__M07666	3.91	5kbUpTx	top50perTarget	0.305068	26.0026
Atf3	drl	TRUE	33	transfac_pro__M07666	3.91	5kbUpTx	top50perTarget	0.204434	1.90508
Atf3	dysc	TRUE	38	transfac_pro__M07666	3.91	5kbUpTx	top50perTarget	0.0794684	0.384721
Atf3	ens	TRUE	38	transfac_pro__M07666	3.91	5kbUpTx	top50perTarget	0.588198	1.84652
Atf3	Esyt2	TRUE	43	transfac_pro__M07666	3.91	5kbUpTx	top50perTarget	0.171631	19.2365
Atf3	Fit1	TRUE	38	transfac_pro__M07666	3.91	5kbUpTx	top50perTarget	0.346814	1.37061
Atf3	Galphai	TRUE	30	transfac_pro__M07666	3.91	5kbUpTx	top50perTarget	0.36134	2.76112
Atf3	GEFmeso	TRUE	28	transfac_pro__M07666	3.91	5kbUpTx	top50perTarget	0.603605	9.25344
Atf3	GLS	TRUE	36	transfac_pro__M07666	3.91	5kbUpTx	top50perTarget	0.323994	3.2783
Atf3	ham	TRUE	37	transfac_pro__M07666	3.91	5kbUpTx	top50perTarget	0.0601387	1.82744
Atf3	hdc	TRUE	40	transfac_pro__M07666	3.91	5kbUpTx	top50perTarget	0.346539	38.6725
Atf3	hh	TRUE	35	transfac_pro__M07666	3.91	5kbUpTx	top50perTarget	0.0365065	5.42423
Atf3	hts	TRUE	38	transfac_pro__M07666	3.91	5kbUpTx	top50perTarget	0.580515	2.26718
Atf3	ics	TRUE	38	transfac_pro__M07666	3.91	5kbUpTx	top50perTarget	0.348679	7.33125
Atf3	Ilk	TRUE	38	transfac_pro__M07666	3.91	5kbUpTx	top50perTarget	0.193688	3.25897
Atf3	inaE	TRUE	37	transfac_pro__M07666	3.91	5kbUpTx	top50perTarget	0.0966628	3.18971
Atf3	IntS2	TRUE	36	transfac_pro__M07666	3.91	5kbUpTx	top50perTarget	0.140698	1.57837
Atf3	ITP	TRUE	37	transfac_pro__M07666	3.91	5kbUpTx	top50perTarget	0.308893	2.83762
Atf3	jbug	TRUE	43	transfac_pro__M07666	3.91	5kbUpTx	top50perTarget	0.16098	14.1938
Atf3	Jra	TRUE	36	transfac_pro__M07666	3.91	5kbUpTx	top50perTarget	0.218081	1.66089
Atf3	kay	TRUE	38	transfac_pro__M07666	3.91	5kbUpTx	top50perTarget	0.591327	8.05715
Atf3	KCNQ	TRUE	37	transfac_pro__M07666	3.91	5kbUpTx	top50perTarget	0.576445	1.41993
Atf3	Khc	TRUE	38	transfac_pro__M07666	3.91	5kbUpTx	top50perTarget	0.369017	1.12339
Atf3	klar	TRUE	38	transfac_pro__M07666	3.91	5kbUpTx	top50perTarget	0.615405	6.47628
Atf3	kon	TRUE	40	transfac_pro__M07666	3.91	5kbUpTx	top50perTarget	0.343113	23.0989
Atf3	kst	TRUE	38	transfac_pro__M07666	3.91	5kbUpTx	top50perTarget	0.394314	2.98299
Atf3	LamC	TRUE	43	transfac_pro__M07666	3.91	5kbUpTx	top50perTarget	0.391868	20.2379
Atf3	Lmpt	TRUE	38	transfac_pro__M07666	3.91	5kbUpTx	top50perTarget	0.428068	2.196
Atf3	lost	TRUE	37	transfac_pro__M07666	3.91	5kbUpTx	top50perTarget	0.447304	4.78096
Atf3	mbl	TRUE	43	transfac_pro__M07666	3.91	5kbUpTx	top50perTarget	0.657164	22.9596
Atf3	Mbs	TRUE	35	transfac_pro__M07666	3.91	5kbUpTx	top50perTarget	0.508075	2.45933
Atf3	Meltrin	TRUE	29	transfac_pro__M07666	3.91	5kbUpTx	top50perTarget	0.428167	1.7872
Atf3	mesh	TRUE	43	transfac_pro__M07666	3.91	5kbUpTx	top50perTarget	0.492456	20.7615
Atf3	Mmp1	TRUE	36	transfac_pro__M07666	3.91	5kbUpTx	top50perTarget	0.587563	2.07927
Atf3	Mmp2	TRUE	27	transfac_pro__M07666	3.91	5kbUpTx	top50perTarget	0.161374	6.71065
Atf3	Mnt	TRUE	33	transfac_pro__M07666	3.91	5kbUpTx	top50perTarget	0.560799	0.84492
Atf3	Moe	TRUE	33	transfac_pro__M07666	3.91	5kbUpTx	top50perTarget	0.574215	4.92589
Atf3	msn	TRUE	40	transfac_pro__M07666	3.91	5kbUpTx	top50perTarget	0.590854	18.5361
Atf3	Msp300	TRUE	43	transfac_pro__M07666	3.91	5kbUpTx	top50perTarget	0.592857	12.6254
Atf3	Myo31DF	TRUE	38	transfac_pro__M07666	3.91	5kbUpTx	top50perTarget	0.156364	4.42094
Atf3	NaCP60E	TRUE	22	transfac_pro__M07666	3.91	5kbUpTx	top50perTarget	0.189348	1.63448
Atf3	ND-B15	TRUE	22	transfac_pro__M07666	3.91	5kbUpTx	top50perTarget	0.223937	1.06112
Atf3	ome	TRUE	22	transfac_pro__M07666	3.91	5kbUpTx	top50perTarget	0.619715	24.762
Atf3	para	TRUE	37	transfac_pro__M07666	3.91	5kbUpTx	top50perTarget	0.032817	0.445893
Atf3	Pax	TRUE	27	transfac_pro__M07666	3.91	5kbUpTx	top50perTarget	0.537307	2.57189
Atf3	Pdi	TRUE	26	transfac_pro__M07666	3.91	5kbUpTx	top50perTarget	0.318753	2.93063
Atf3	pio	TRUE	38	transfac_pro__M07666	3.91	5kbUpTx	top50perTarget	0.0524853	4.34646
Atf3	plx	TRUE	38	transfac_pro__M07666	3.91	5kbUpTx	top50perTarget	0.0826206	4.03284
Atf3	Ptpmeg	TRUE	29	transfac_pro__M07666	3.91	5kbUpTx	top50perTarget	0.449182	2.86842
Atf3	Ptx1	TRUE	37	transfac_pro__M07666	3.91	5kbUpTx	top50perTarget	0.373442	2.21624
Atf3	puc	TRUE	42	transfac_pro__M07666	3.91	5kbUpTx	top50perTarget	0.622199	19.3884
Atf3	Pvf3	TRUE	36	transfac_pro__M07666	3.91	5kbUpTx	top50perTarget	0.17152	1.68603
Atf3	pyd	TRUE	38	transfac_pro__M07666	3.91	5kbUpTx	top50perTarget	0.388903	10.2889
Atf3	Rala	TRUE	34	transfac_pro__M07666	3.91	5kbUpTx	top50perTarget	0.549138	5.81667
Atf3	raw	TRUE	38	transfac_pro__M07666	3.91	5kbUpTx	top50perTarget	0.446078	9.05676
Atf3	Rcd2	TRUE	35	transfac_pro__M07666	3.91	5kbUpTx	top50perTarget	0.440732	6.74829
Atf3	rgn	TRUE	36	transfac_pro__M07666	3.91	5kbUpTx	top50perTarget	0.52288	9.13091
Atf3	robo2	TRUE	37	transfac_pro__M07666	3.91	5kbUpTx	top50perTarget	0.137808	56.2186
Atf3	Rtnl1	TRUE	37	transfac_pro__M07666	3.91	5kbUpTx	top50perTarget	0.518316	3.69039
Atf3	S	TRUE	40	transfac_pro__M07666	3.91	5kbUpTx	top50perTarget	0.567998	38.4524
Atf3	Sdc	TRUE	33	transfac_pro__M07666	3.91	5kbUpTx	top50perTarget	0.60646	3.36726
Atf3	Sema2a	TRUE	26	transfac_pro__M07666	3.91	5kbUpTx	top50perTarget	0.0805101	2.46857
Atf3	seq	TRUE	37	transfac_pro__M07666	3.91	5kbUpTx	top50perTarget	0.0585688	0.832928
Atf3	Shab	TRUE	38	transfac_pro__M07666	3.91	5kbUpTx	top50perTarget	0.128073	1.58697
Atf3	shakB	TRUE	36	transfac_pro__M07666	3.91	5kbUpTx	top50perTarget	0.11432	0.496198
Atf3	shd	TRUE	25	transfac_pro__M07666	3.91	5kbUpTx	top50perTarget	0.0957676	2.34165
Atf3	shot	TRUE	38	transfac_pro__M07666	3.91	5kbUpTx	top50perTarget	0.649411	10.2457
Atf3	sif	TRUE	38	transfac_pro__M07666	3.91	5kbUpTx	top50perTarget	0.0331842	1.70445
Atf3	sog	TRUE	22	transfac_pro__M07666	3.91	5kbUpTx	top50perTarget	0.551711	4.67238
Atf3	sowah	TRUE	36	transfac_pro__M07666	3.91	5kbUpTx	top50perTarget	0.518711	4.82102
Atf3	Spec2	TRUE	36	transfac_pro__M07666	3.91	5kbUpTx	top50perTarget	0.203521	8.27071
Atf3	spin	TRUE	35	transfac_pro__M07666	3.91	5kbUpTx	top50perTarget	0.461395	4.80873
Atf3	Spn	TRUE	38	transfac_pro__M07666	3.91	5kbUpTx	top50perTarget	0.623325	11.3188
Atf3	sr	TRUE	38	transfac_pro__M07666	3.91	5kbUpTx	top50perTarget	0.0355863	0.536811
Atf3	stv	TRUE	25	transfac_pro__M07666	3.91	5kbUpTx	top50perTarget	0.486912	7.63772
Atf3	sw	TRUE	36	transfac_pro__M07666	3.91	5kbUpTx	top50perTarget	0.397355	1.54071
Atf3	Syb	TRUE	35	transfac_pro__M07666	3.91	5kbUpTx	top50perTarget	0.468243	9.06162
Atf3	tacc	TRUE	33	transfac_pro__M07666	3.91	5kbUpTx	top50perTarget	0.339468	5.79496
Atf3	tej	TRUE	38	transfac_pro__M07666	3.91	5kbUpTx	top50perTarget	0.0364747	1.12743
Atf3	Tep4	TRUE	35	transfac_pro__M07666	3.91	5kbUpTx	top50perTarget	0.158796	1.50166
Atf3	thoc6	TRUE	34	transfac_pro__M07666	3.91	5kbUpTx	top50perTarget	0.0718539	1.32148
Atf3	Tm1	TRUE	38	transfac_pro__M07666	3.91	5kbUpTx	top50perTarget	0.630408	2.86222
Atf3	Trim9	TRUE	32	transfac_pro__M07666	3.91	5kbUpTx	top50perTarget	0.0938309	3.75078
Atf3	trx	TRUE	36	transfac_pro__M07666	3.91	5kbUpTx	top50perTarget	0.558406	1.43673
Atf3	Ude	TRUE	38	transfac_pro__M07666	3.91	5kbUpTx	top50perTarget	0.121685	1.53368
Atf3	Unc-115a	TRUE	38	transfac_pro__M07666	3.91	5kbUpTx	top50perTarget	0.505611	4.98212
Atf3	uzip	TRUE	37	transfac_pro__M07666	3.91	5kbUpTx	top50perTarget	0.113518	2.74857
Atf3	vib	TRUE	43	transfac_pro__M07666	3.91	5kbUpTx	top50perTarget	0.512698	22.5643
Atf3	Vps24	TRUE	30	transfac_pro__M07666	3.91	5kbUpTx	top50perTarget	0.316886	6.4172
Atf3	Vps60	TRUE	31	transfac_pro__M07666	3.91	5kbUpTx	top50perTarget	0.215967	1.3192
Atf3	Vsx1	TRUE	16	transfac_pro__M07666	3.91	5kbUpTx	top50perTarget	0.0933619	0.705277
Atf3	Wbp2	TRUE	33	transfac_pro__M07666	3.91	5kbUpTx	top50perTarget	0.513485	7.92273
Atf3	wupA	TRUE	38	transfac_pro__M07666	3.91	5kbUpTx	top50perTarget	0.203999	1.92719
Atf3	zip	TRUE	37	transfac_pro__M07666	3.91	5kbUpTx	top50perTarget	0.452374	2.15788
Atf3	zormin	TRUE	38	transfac_pro__M07666	3.91	5kbUpTx	top50perTarget	0.304587	2.56199
Atf3	zyd	TRUE	37	transfac_pro__M07666	3.91	5kbUpTx	top50perTarget	0.103685	0.683095
Atf3	CG15909	FALSE	1	transfac_pro__M07246	3.82	5kbUpTx	top50perTarget	0.0700937	1.8141
Atf3	Dgp-1	FALSE	1	transfac_pro__M07246	3.82	5kbUpTx	top50perTarget	0.177047	1.01964
Atf3	LeuRS	FALSE	1	transfac_pro__M07246	3.82	5kbUpTx	top50perTarget	0.173292	1.62661
Atf3	qm	FALSE	1	transfac_pro__M07246	3.82	5kbUpTx	top50perTarget	0.188597	1.19693
Atf3	CG1486	FALSE	2	flyfactorsurvey__Atf-2_SANGER_5_FBgn0050420	3.56	5kbUpTx	top50perTarget	0.223854	1.96354
Atf3	GlcAT-S	FALSE	1	swissregulon__hs__ATF4.p2	3.3	5kbUpTx	top3sd	0.395004	26.3978
Atf3	Ostgamma	FALSE	1	taipale__XBP1_DBD_GATGACGTCATC	3.25	5kbUpTx	top50perTarget	0.137181	2.02113
Atf3	CG13075	FALSE	1	hocomoco__CREB1_HUMAN.H10MO.A	3.1	5kbUpTx	top3sd	0.275737	25.9847
Atf3	Cap-D3	FALSE	1	cisbp__M0342	3.09	5kbUpTx	top50perTarget	0.0836458	1.03509
Atf3	CG14488	FALSE	1	cisbp__M0342	3.09	5kbUpTx	top50perTarget	0.0714582	1.04006
Atf3	CG2310	FALSE	1	cisbp__M0342	3.09	5kbUpTx	top50perTarget	0.131837	1.7142
Atf3	CG5541	FALSE	1	cisbp__M0342	3.09	5kbUpTx	top50perTarget	0.420688	6.29835
Atf3	nau	FALSE	1	cisbp__M0342	3.09	5kbUpTx	top50perTarget	0.116629	6.90842
Atf3	Spase12	FALSE	1	cisbp__M0342	3.09	5kbUpTx	top50perTarget	0.180145	1.64385
Atf6	CG14621	TRUE	2	transfac_pro__M07669	4.85	5kbUpTx	top10perTarget	0.252098	7.43988
Atf6	CG31648	TRUE	8	transfac_pro__M07669	4.85	5kbUpTx	top10perTarget	0.132802	4.4528
Atf6	GCC185	TRUE	6	transfac_pro__M07669	4.85	5kbUpTx	top10perTarget	0.296393	7.26017
Atf6	gus	TRUE	5	transfac_pro__M07669	4.85	5kbUpTx	top10perTarget	0.68987	18.9662
Atf6	Hr4	TRUE	9	transfac_pro__M07669	4.85	5kbUpTx	top10perTarget	0.255786	4.36479
Atf6	MTF-1	TRUE	4	transfac_pro__M07669	4.85	5kbUpTx	top10perTarget	0.471012	14.2826
Atf6	Pdi	TRUE	12	transfac_pro__M07669	4.85	5kbUpTx	top10perTarget	0.399043	11.5905
Atf6	Sec31	TRUE	7	transfac_pro__M07669	4.85	5kbUpTx	top10perTarget	0.304838	7.69576
Atf6	Spase12	TRUE	10	transfac_pro__M07669	4.85	5kbUpTx	top10perTarget	0.243153	5.73905
Atf6	Spred	TRUE	2	transfac_pro__M07669	4.85	5kbUpTx	top10perTarget	0.566184	13.794
Atf6	Syx5	TRUE	9	transfac_pro__M07669	4.85	5kbUpTx	top10perTarget	0.341935	11.016
Atf6	Ufl1	TRUE	1	transfac_pro__M07669	4.85	5kbUpTx	top10perTarget	0.274103	7.60012
Atf6	312	FALSE	1	taipale__Creb3l2_DBD_TGCCACGTCATCA	3.75	5kbUpTx	top10perTarget	0.192232	7.87855
Atf6	alpha-Cat	FALSE	1	taipale__Creb3l2_DBD_TGCCACGTCATCA	3.75	5kbUpTx	top10perTarget	0.706791	21.9993
Atf6	Ank	FALSE	1	taipale__Creb3l2_DBD_TGCCACGTCATCA	3.75	5kbUpTx	top10perTarget	0.754147	19.0184
Atf6	AP-2mu	FALSE	2	taipale__Creb3l2_DBD_TGCCACGTCATCA	3.75	5kbUpTx	top10perTarget	0.212938	5.80353
Atf6	Appl	FALSE	1	taipale__Creb3l2_DBD_TGCCACGTCATCA	3.75	5kbUpTx	top10perTarget	0.166641	2.4467
Atf6	Atf6	FALSE	1	taipale__Creb3l2_DBD_TGCCACGTCATCA	3.75	5kbUpTx	top10perTarget	1	NA
Atf6	ave	FALSE	1	taipale__Creb3l2_DBD_TGCCACGTCATCA	3.75	5kbUpTx	top10perTarget	0.131832	3.29383
Atf6	c11.1	FALSE	1	taipale__Creb3l2_DBD_TGCCACGTCATCA	3.75	5kbUpTx	top10perTarget	0.490995	10.1028
Atf6	CaMKII	FALSE	1	taipale__Creb3l2_DBD_TGCCACGTCATCA	3.75	5kbUpTx	top10perTarget	0.73849	18.5738
Atf6	CG10137	FALSE	1	taipale__Creb3l2_DBD_TGCCACGTCATCA	3.75	5kbUpTx	top10perTarget	0.143672	3.90438
Atf6	CG10321	FALSE	1	hocomoco__CR3L1_HUMAN.H10MO.D	3.75	5kbUpTx	top5perTarget	0.304381	8.12454
Atf6	CG10543	FALSE	1	taipale__Creb3l2_DBD_TGCCACGTCATCA	3.75	5kbUpTx	top10perTarget	0.714451	18.4601
Atf6	CG11360	FALSE	1	taipale__Creb3l2_DBD_TGCCACGTCATCA	3.75	5kbUpTx	top10perTarget	0.58198	12.375
Atf6	CG11601	FALSE	1	taipale__Creb3l2_DBD_TGCCACGTCATCA	3.75	5kbUpTx	top10perTarget	0.186966	4.19481
Atf6	CG12567	FALSE	1	taipale__Creb3l2_DBD_TGCCACGTCATCA	3.75	5kbUpTx	top10perTarget	0.708175	21.2699
Atf6	CG13531	FALSE	1	taipale__Creb3l2_DBD_TGCCACGTCATCA	3.75	5kbUpTx	top10perTarget	0.337253	7.11502
Atf6	CG17493	FALSE	1	taipale__Creb3l2_DBD_TGCCACGTCATCA	3.75	5kbUpTx	top10perTarget	0.461561	9.92144
Atf6	CG17715	FALSE	1	taipale__Creb3l2_DBD_TGCCACGTCATCA	3.75	5kbUpTx	top10perTarget	0.572024	21.4823
Atf6	CG18480	FALSE	1	taipale__Creb3l2_DBD_TGCCACGTCATCA	3.75	5kbUpTx	top10perTarget	0.453195	9.94146
Atf6	CG33288	FALSE	1	taipale__Creb3l2_DBD_TGCCACGTCATCA	3.75	5kbUpTx	top10perTarget	0.164608	3.58824
Atf6	CG33521	FALSE	1	taipale__Creb3l2_DBD_TGCCACGTCATCA	3.75	5kbUpTx	top10perTarget	0.114704	4.71591
Atf6	CG41378	FALSE	1	taipale__Creb3l2_DBD_TGCCACGTCATCA	3.75	5kbUpTx	top10perTarget	0.835304	35.6686
Atf6	CG43103	FALSE	1	taipale__Creb3l2_DBD_TGCCACGTCATCA	3.75	5kbUpTx	top10perTarget	0.0621736	1.77563
Atf6	CG5902	FALSE	1	taipale__Creb3l2_DBD_TGCCACGTCATCA	3.75	5kbUpTx	top10perTarget	0.284815	6.87168
Atf6	CG8243	FALSE	1	taipale__Creb3l2_DBD_TGCCACGTCATCA	3.75	5kbUpTx	top10perTarget	0.196654	4.81846
Atf6	CG8270	FALSE	1	taipale__Creb3l2_DBD_TGCCACGTCATCA	3.75	5kbUpTx	top10perTarget	0.115347	2.1069
Atf6	CG9590	FALSE	1	taipale__Creb3l2_DBD_TGCCACGTCATCA	3.75	5kbUpTx	top10perTarget	0.235062	4.88885
Atf6	Cib2	FALSE	1	taipale__Creb3l2_DBD_TGCCACGTCATCA	3.75	5kbUpTx	top10perTarget	0.0656306	1.73836
Atf6	cta	FALSE	2	taipale__Creb3l2_DBD_TGCCACGTCATCA	3.75	5kbUpTx	top10perTarget	0.74433	14.1084
Atf6	d4	FALSE	1	taipale__Creb3l2_DBD_TGCCACGTCATCA	3.75	5kbUpTx	top10perTarget	0.499688	18.0801
Atf6	dpr21	FALSE	1	taipale__Creb3l2_DBD_TGCCACGTCATCA	3.75	5kbUpTx	top10perTarget	0.371961	18.8751
Atf6	Ephrin	FALSE	1	taipale__Creb3l2_DBD_TGCCACGTCATCA	3.75	5kbUpTx	top10perTarget	0.598936	18.9349
Atf6	fz4	FALSE	2	taipale__Creb3l2_DBD_TGCCACGTCATCA	3.75	5kbUpTx	top10perTarget	0.346789	9.39565
Atf6	Ge-1	FALSE	2	taipale__Creb3l2_DBD_TGCCACGTCATCA	3.75	5kbUpTx	top10perTarget	0.332477	8.27678
Atf6	GluProRS	FALSE	1	taipale__Creb3l2_DBD_TGCCACGTCATCA	3.75	5kbUpTx	top10perTarget	0.217044	5.81974
Atf6	gogo	FALSE	1	taipale__Creb3l2_DBD_TGCCACGTCATCA	3.75	5kbUpTx	top10perTarget	0.165476	6.12122
Atf6	Gprk1	FALSE	1	taipale__Creb3l2_DBD_TGCCACGTCATCA	3.75	5kbUpTx	top10perTarget	0.821144	47.0862
Atf6	l(3)psg2	FALSE	2	taipale__Creb3l2_DBD_TGCCACGTCATCA	3.75	5kbUpTx	top10perTarget	0.494018	15.9446
Atf6	lgs	FALSE	1	taipale__Creb3l2_DBD_TGCCACGTCATCA	3.75	5kbUpTx	top10perTarget	0.600052	14.178
Atf6	lt	FALSE	1	taipale__Creb3l2_DBD_TGCCACGTCATCA	3.75	5kbUpTx	top10perTarget	0.744151	16.7013
Atf6	MetRS	FALSE	2	hocomoco__CR3L1_HUMAN.H10MO.D	3.75	5kbUpTx	top5perTarget	0.199921	6.56497
Atf6	MFS17	FALSE	1	taipale__Creb3l2_DBD_TGCCACGTCATCA	3.75	5kbUpTx	top10perTarget	0.730604	32.1762
Atf6	nAChRalpha4	FALSE	1	taipale__Creb3l2_DBD_TGCCACGTCATCA	3.75	5kbUpTx	top10perTarget	0.34383	6.17618
Atf6	Nipped-A	FALSE	1	taipale__Creb3l2_DBD_TGCCACGTCATCA	3.75	5kbUpTx	top10perTarget	0.742297	28.1237
Atf6	Nipped-B	FALSE	1	taipale__Creb3l2_DBD_TGCCACGTCATCA	3.75	5kbUpTx	top10perTarget	0.817538	30.0771
Atf6	p120ctn	FALSE	1	taipale__Creb3l2_DBD_TGCCACGTCATCA	3.75	5kbUpTx	top10perTarget	0.583785	20.7215
Atf6	p24-1	FALSE	1	taipale__Creb3l2_DBD_TGCCACGTCATCA	3.75	5kbUpTx	top10perTarget	0.298732	9.44338
Atf6	Patronin	FALSE	2	taipale__Creb3l2_DBD_TGCCACGTCATCA	3.75	5kbUpTx	top10perTarget	0.68306	12.8869
Atf6	PIP4K	FALSE	1	taipale__Creb3l2_DBD_TGCCACGTCATCA	3.75	5kbUpTx	top10perTarget	0.680433	15.2286
Atf6	PlexA	FALSE	1	taipale__Creb3l2_DBD_TGCCACGTCATCA	3.75	5kbUpTx	top10perTarget	0.717542	19.6209
Atf6	PlexB	FALSE	1	taipale__Creb3l2_DBD_TGCCACGTCATCA	3.75	5kbUpTx	top10perTarget	0.598915	19.8845
Atf6	Rcd5	FALSE	1	taipale__Creb3l2_DBD_TGCCACGTCATCA	3.75	5kbUpTx	top10perTarget	0.237225	5.50804
Atf6	smg	FALSE	2	taipale__Creb3l2_DBD_TGCCACGTCATCA	3.75	5kbUpTx	top10perTarget	0.366088	9.39391
Atf6	snoRNA:Psi28S-2149	FALSE	1	taipale__Creb3l2_DBD_TGCCACGTCATCA	3.75	5kbUpTx	top10perTarget	0.0711079	1.82487
Atf6	Spt3	FALSE	1	taipale__Creb3l2_DBD_TGCCACGTCATCA	3.75	5kbUpTx	top10perTarget	0.0935593	1.56897
Atf6	sxc	FALSE	2	taipale__Creb3l2_DBD_TGCCACGTCATCA	3.75	5kbUpTx	top10perTarget	0.787692	29.5813
Atf6	Syb	FALSE	1	taipale__Creb3l2_DBD_TGCCACGTCATCA	3.75	5kbUpTx	top10perTarget	0.566267	14.1759
Atf6	Tim17b	FALSE	2	taipale__Creb3l2_DBD_TGCCACGTCATCA	3.75	5kbUpTx	top10perTarget	0.708839	17.4862
Atf6	uex	FALSE	2	taipale__Creb3l2_DBD_TGCCACGTCATCA	3.75	5kbUpTx	top10perTarget	0.837093	41.2204
Atf6	Use1	FALSE	1	taipale__Creb3l2_DBD_TGCCACGTCATCA	3.75	5kbUpTx	top10perTarget	0.198167	7.11197
Atf6	vtd	FALSE	1	taipale__Creb3l2_DBD_TGCCACGTCATCA	3.75	5kbUpTx	top10perTarget	0.742747	14.1088
Atf6	fliI	TRUE	1	flyfactorsurvey__Atf6_SANGER_5_FBgn0033010	3.28	5kbUpTx	top10perTarget	0.332627	12.0759
Atf6	Zn72D	FALSE	1	hocomoco__CREB3_HUMAN.H10MO.D	3.24	5kbUpTx	top10perTarget	0.479788	12.6684
Atf6	AGO1	FALSE	1	cisbp__M0291	3.17	5kbUpTx	top1sd	0.797937	15.0859
Atf6	Arf79F	FALSE	1	cisbp__M0291	3.17	5kbUpTx	top1sd	0.629751	5.70904
Atf6	Atg17	FALSE	1	cisbp__M0291	3.17	5kbUpTx	top1sd	0.638862	6.92823
Atf6	ATPsynC	FALSE	1	cisbp__M0291	3.17	5kbUpTx	top1sd	0.745548	4.89583
Atf6	B52	FALSE	1	cisbp__M0291	3.17	5kbUpTx	top1sd	0.726167	8.38265
Atf6	be	FALSE	1	cisbp__M0291	3.17	5kbUpTx	top1sd	0.619934	5.14636
Atf6	Blimp-1	FALSE	1	cisbp__M0291	3.17	5kbUpTx	top1sd	0.739752	4.93527
Atf6	blw	FALSE	1	cisbp__M0291	3.17	5kbUpTx	top1sd	0.644759	4.97123
Atf6	br	FALSE	1	cisbp__M0291	3.17	5kbUpTx	top1sd	0.577526	6.11121
Atf6	BuGZ	FALSE	1	cisbp__M0291	3.17	5kbUpTx	top1sd	0.704752	9.04299
Atf6	bun	FALSE	1	cisbp__M0291	3.17	5kbUpTx	top1sd	0.803823	8.93575
Atf6	Caper	FALSE	1	cisbp__M0291	3.17	5kbUpTx	top1sd	0.77905	15.5046
Atf6	CASK	FALSE	1	cisbp__M0291	3.17	5kbUpTx	top1sd	0.727783	4.63497
Atf6	cbs	FALSE	1	cisbp__M0291	3.17	5kbUpTx	top1sd	0.350576	5.61053
Atf6	Cdk12	FALSE	1	cisbp__M0291	3.17	5kbUpTx	top1sd	0.612591	7.8644
Atf6	Cf2	FALSE	1	cisbp__M0291	3.17	5kbUpTx	top1sd	0.737572	6.88047
Atf6	CG10803	FALSE	1	cisbp__M0291	3.17	5kbUpTx	top1sd	0.528756	5.27595
Atf6	CG11137	FALSE	1	cisbp__M0291	3.17	5kbUpTx	top1sd	0.256104	4.7021
Atf6	CG1344	FALSE	1	cisbp__M0291	3.17	5kbUpTx	top1sd	0.423416	5.24268
Atf6	CG13784	FALSE	1	cisbp__M0291	3.17	5kbUpTx	top1sd	0.746372	9.13589
Atf6	CG14073	FALSE	1	cisbp__M0291	3.17	5kbUpTx	top1sd	0.680933	6.55142
Atf6	CG14441	FALSE	1	cisbp__M0291	3.17	5kbUpTx	top1sd	0.73803	4.63453
Atf6	CG14478	FALSE	1	cisbp__M0291	3.17	5kbUpTx	top1sd	0.720041	6.20829
Atf6	CG1677	FALSE	1	cisbp__M0291	3.17	5kbUpTx	top1sd	0.646884	12.4384
Atf6	CG17162	FALSE	1	cisbp__M0291	3.17	5kbUpTx	top1sd	0.499062	6.80653
Atf6	CG17508	FALSE	1	cisbp__M0291	3.17	5kbUpTx	top1sd	0.679731	7.64288
Atf6	CG17724	FALSE	1	cisbp__M0291	3.17	5kbUpTx	top1sd	0.446802	6.9299
Atf6	CG2063	FALSE	1	cisbp__M0291	3.17	5kbUpTx	top1sd	0.280781	6.05467
Atf6	CG31064	FALSE	1	cisbp__M0291	3.17	5kbUpTx	top1sd	0.34586	8.9264
Atf6	CG32428	FALSE	1	cisbp__M0291	3.17	5kbUpTx	top1sd	0.410212	7.41781
Atf6	CG32813	FALSE	1	cisbp__M0291	3.17	5kbUpTx	top1sd	0.630077	5.3912
Atf6	CG33111	FALSE	1	cisbp__M0291	3.17	5kbUpTx	top1sd	0.395661	5.02876
Atf6	CG34401	FALSE	1	cisbp__M0291	3.17	5kbUpTx	top1sd	0.499616	15.0195
Atf6	CG42258	FALSE	1	cisbp__M0291	3.17	5kbUpTx	top1sd	0.691385	6.05723
Atf6	CG42748	FALSE	1	cisbp__M0291	3.17	5kbUpTx	top1sd	0.64702	7.88801
Atf6	CG43736	FALSE	1	cisbp__M0291	3.17	5kbUpTx	top1sd	0.736572	13.0936
Atf6	CG43968	FALSE	1	cisbp__M0291	3.17	5kbUpTx	top1sd	0.724035	11.0349
Atf6	CG45049	FALSE	1	cisbp__M0291	3.17	5kbUpTx	top1sd	0.658489	5.21014
Atf6	CG8929	FALSE	1	cisbp__M0291	3.17	5kbUpTx	top1sd	0.632282	5.79084
Atf6	CG9795	FALSE	1	cisbp__M0291	3.17	5kbUpTx	top1sd	0.411449	12.0716
Atf6	CG9799	FALSE	1	cisbp__M0291	3.17	5kbUpTx	top1sd	0.162386	7.22644
Atf6	cic	FALSE	1	cisbp__M0291	3.17	5kbUpTx	top1sd	0.712282	5.57488
Atf6	CkIalpha	FALSE	1	cisbp__M0291	3.17	5kbUpTx	top1sd	0.647971	6.87875
Atf6	ckn	FALSE	1	cisbp__M0291	3.17	5kbUpTx	top1sd	0.759713	6.03709
Atf6	Clamp	FALSE	1	cisbp__M0291	3.17	5kbUpTx	top1sd	0.446827	6.42631
Atf6	Crtc	FALSE	1	cisbp__M0291	3.17	5kbUpTx	top1sd	0.733655	5.58223
Atf6	ct	FALSE	1	cisbp__M0291	3.17	5kbUpTx	top1sd	0.769296	6.05384
Atf6	dco	FALSE	1	cisbp__M0291	3.17	5kbUpTx	top1sd	0.594215	11.4115
Atf6	DCP2	FALSE	1	cisbp__M0291	3.17	5kbUpTx	top1sd	0.700343	5.40528
Atf6	Diap1	FALSE	1	cisbp__M0291	3.17	5kbUpTx	top1sd	0.700062	6.62846
Atf6	Dsp1	FALSE	1	cisbp__M0291	3.17	5kbUpTx	top1sd	0.583996	13.8834
Atf6	E(Pc)	FALSE	1	cisbp__M0291	3.17	5kbUpTx	top1sd	0.651883	11.6207
Atf6	eIF5B	FALSE	1	cisbp__M0291	3.17	5kbUpTx	top1sd	0.686601	6.37955
Atf6	Eip63E	FALSE	1	cisbp__M0291	3.17	5kbUpTx	top1sd	0.785597	7.75939
Atf6	Fis1	FALSE	1	cisbp__M0291	3.17	5kbUpTx	top1sd	0.511934	10.3595
Atf6	fl(2)d	FALSE	1	cisbp__M0291	3.17	5kbUpTx	top1sd	0.723247	7.27231
Atf6	Fmr1	FALSE	1	cisbp__M0291	3.17	5kbUpTx	top1sd	0.577153	5.46088
Atf6	fs(1)h	FALSE	1	cisbp__M0291	3.17	5kbUpTx	top1sd	0.813177	5.18249
Atf6	Fs(2)Ket	FALSE	1	cisbp__M0291	3.17	5kbUpTx	top1sd	0.693984	11.9212
Atf6	fwe	FALSE	1	cisbp__M0291	3.17	5kbUpTx	top1sd	0.481011	5.35252
Atf6	Gbeta13F	FALSE	1	cisbp__M0291	3.17	5kbUpTx	top1sd	0.769809	18.3994
Atf6	gpp	FALSE	1	cisbp__M0291	3.17	5kbUpTx	top1sd	0.78494	6.60409
Atf6	gro	FALSE	1	cisbp__M0291	3.17	5kbUpTx	top1sd	0.717858	6.73226
Atf6	Gug	FALSE	1	cisbp__M0291	3.17	5kbUpTx	top1sd	0.802539	8.97483
Atf6	hang	FALSE	1	cisbp__M0291	3.17	5kbUpTx	top1sd	0.665881	6.315
Atf6	HDAC4	FALSE	1	cisbp__M0291	3.17	5kbUpTx	top1sd	0.739103	7.43229
Atf6	Hers	FALSE	1	cisbp__M0291	3.17	5kbUpTx	top1sd	0.786013	8.25268
Atf6	hppy	FALSE	1	cisbp__M0291	3.17	5kbUpTx	top1sd	0.713967	5.16195
Atf6	Hr39	FALSE	1	cisbp__M0291	3.17	5kbUpTx	top1sd	0.762166	10.2274
Atf6	Hrb27C	FALSE	1	cisbp__M0291	3.17	5kbUpTx	top1sd	0.796578	7.40804
Atf6	hts	FALSE	1	cisbp__M0291	3.17	5kbUpTx	top1sd	0.729673	5.66829
Atf6	htt	FALSE	1	cisbp__M0291	3.17	5kbUpTx	top1sd	0.579798	5.74896
Atf6	jim	FALSE	1	cisbp__M0291	3.17	5kbUpTx	top1sd	0.782492	9.73661
Atf6	l(1)G0007	FALSE	1	cisbp__M0291	3.17	5kbUpTx	top1sd	0.613236	6.12662
Atf6	lap	FALSE	1	cisbp__M0291	3.17	5kbUpTx	top1sd	0.709617	6.99775
Atf6	Lar	FALSE	1	cisbp__M0291	3.17	5kbUpTx	top1sd	0.688162	9.39466
Atf6	lid	FALSE	1	cisbp__M0291	3.17	5kbUpTx	top1sd	0.646255	5.03545
Atf6	lola	FALSE	1	cisbp__M0291	3.17	5kbUpTx	top1sd	0.834327	7.21325
Atf6	mamo	FALSE	1	cisbp__M0291	3.17	5kbUpTx	top1sd	0.788485	5.10861
Atf6	mei-P26	FALSE	1	cisbp__M0291	3.17	5kbUpTx	top1sd	0.699209	5.94678
Atf6	milt	FALSE	1	cisbp__M0291	3.17	5kbUpTx	top1sd	0.741375	8.23951
Atf6	Mkk4	FALSE	1	cisbp__M0291	3.17	5kbUpTx	top1sd	0.371395	5.73784
Atf6	Mkp3	FALSE	1	cisbp__M0291	3.17	5kbUpTx	top1sd	0.638552	7.18344
Atf6	MTA1-like	FALSE	1	cisbp__M0291	3.17	5kbUpTx	top1sd	0.566428	7.294
Atf6	mthl4	FALSE	1	cisbp__M0291	3.17	5kbUpTx	top1sd	0.39133	6.00543
Atf6	mura	FALSE	1	cisbp__M0291	3.17	5kbUpTx	top1sd	0.729974	5.53968
Atf6	MYPT-75D	FALSE	1	cisbp__M0291	3.17	5kbUpTx	top1sd	0.769711	14.446
Atf6	Nedd4	FALSE	1	cisbp__M0291	3.17	5kbUpTx	top1sd	0.771826	5.4357
Atf6	NFAT	FALSE	1	cisbp__M0291	3.17	5kbUpTx	top1sd	0.810659	18.9338
Atf6	nmo	FALSE	1	cisbp__M0291	3.17	5kbUpTx	top1sd	0.687601	6.38771
Atf6	Nost	FALSE	1	cisbp__M0291	3.17	5kbUpTx	top1sd	0.799824	4.96762
Atf6	Not3	FALSE	1	cisbp__M0291	3.17	5kbUpTx	top1sd	0.648302	10.4687
Atf6	orb2	FALSE	1	cisbp__M0291	3.17	5kbUpTx	top1sd	0.546313	8.4643
Atf6	pAbp	FALSE	1	cisbp__M0291	3.17	5kbUpTx	top1sd	0.665108	6.86096
Atf6	Parp	FALSE	1	cisbp__M0291	3.17	5kbUpTx	top1sd	0.80423	9.98511
Atf6	Pcf11	FALSE	1	cisbp__M0291	3.17	5kbUpTx	top1sd	0.78359	7.63678
Atf6	Pde6	FALSE	1	cisbp__M0291	3.17	5kbUpTx	top1sd	0.734454	7.01328
Atf6	pes	FALSE	1	cisbp__M0291	3.17	5kbUpTx	top1sd	0.618848	8.71848
Atf6	ph-p	FALSE	1	cisbp__M0291	3.17	5kbUpTx	top1sd	0.451858	9.05518
Atf6	pico	FALSE	1	cisbp__M0291	3.17	5kbUpTx	top1sd	0.505873	6.33804
Atf6	Pka-C1	FALSE	1	cisbp__M0291	3.17	5kbUpTx	top1sd	0.759932	4.83628
Atf6	Pkn	FALSE	1	cisbp__M0291	3.17	5kbUpTx	top1sd	0.790456	6.38095
Atf6	psq	FALSE	1	cisbp__M0291	3.17	5kbUpTx	top1sd	0.808021	12.6738
Atf6	Ptpmeg	FALSE	1	cisbp__M0291	3.17	5kbUpTx	top1sd	0.577436	6.24437
Atf6	put	FALSE	1	cisbp__M0291	3.17	5kbUpTx	top1sd	0.466133	5.00251
Atf6	REPTOR	FALSE	1	cisbp__M0291	3.17	5kbUpTx	top1sd	0.77741	11.5441
Atf6	RhoGAP19D	FALSE	1	cisbp__M0291	3.17	5kbUpTx	top1sd	0.810092	12.9207
Atf6	sbr	FALSE	1	cisbp__M0291	3.17	5kbUpTx	top1sd	0.747717	9.68559
Atf6	Scamp	FALSE	1	cisbp__M0291	3.17	5kbUpTx	top1sd	0.54989	7.93128
Atf6	scrib	FALSE	1	cisbp__M0291	3.17	5kbUpTx	top1sd	0.753038	5.71142
Atf6	sd	FALSE	1	cisbp__M0291	3.17	5kbUpTx	top1sd	0.725177	14.1306
Atf6	Sh3beta	FALSE	1	cisbp__M0291	3.17	5kbUpTx	top1sd	0.538126	6.1894
Atf6	Sin3A	FALSE	1	cisbp__M0291	3.17	5kbUpTx	top1sd	0.7682	7.50222
Atf6	Sirt1	FALSE	1	cisbp__M0291	3.17	5kbUpTx	top1sd	0.630055	7.73785
Atf6	sky	FALSE	1	cisbp__M0291	3.17	5kbUpTx	top1sd	0.678207	16.3681
Atf6	Slik	FALSE	1	cisbp__M0291	3.17	5kbUpTx	top1sd	0.736891	4.77884
Atf6	Smr	FALSE	1	cisbp__M0291	3.17	5kbUpTx	top1sd	0.823819	10.1059
Atf6	Smurf	FALSE	1	cisbp__M0291	3.17	5kbUpTx	top1sd	0.484065	5.41612
Atf6	spen	FALSE	1	cisbp__M0291	3.17	5kbUpTx	top1sd	0.834462	5.96722
Atf6	Spn	FALSE	1	cisbp__M0291	3.17	5kbUpTx	top1sd	0.744567	5.94712
Atf6	Src42A	FALSE	1	cisbp__M0291	3.17	5kbUpTx	top1sd	0.711113	7.18917
Atf6	ssh	FALSE	1	cisbp__M0291	3.17	5kbUpTx	top1sd	0.506819	7.76722
Atf6	Su(Tpl)	FALSE	1	cisbp__M0291	3.17	5kbUpTx	top1sd	0.764073	7.21632
Atf6	Syp	FALSE	1	cisbp__M0291	3.17	5kbUpTx	top1sd	0.825537	5.90496
Atf6	Syx1A	FALSE	1	cisbp__M0291	3.17	5kbUpTx	top1sd	0.731537	6.38033
Atf6	Tab2	FALSE	1	cisbp__M0291	3.17	5kbUpTx	top1sd	0.691814	10.0375
Atf6	Taf4	FALSE	1	cisbp__M0291	3.17	5kbUpTx	top1sd	0.575071	5.49284
Atf6	Tgi	FALSE	1	cisbp__M0291	3.17	5kbUpTx	top1sd	0.518233	5.07641
Atf6	Tm1	FALSE	1	cisbp__M0291	3.17	5kbUpTx	top1sd	0.791322	11.3461
Atf6	Top1	FALSE	1	cisbp__M0291	3.17	5kbUpTx	top1sd	0.751419	10.0535
Atf6	ttk	FALSE	1	cisbp__M0291	3.17	5kbUpTx	top1sd	0.592712	5.40989
Atf6	Ubc6	FALSE	1	cisbp__M0291	3.17	5kbUpTx	top1sd	0.552815	7.57791
Atf6	Ubi-p63E	FALSE	1	cisbp__M0291	3.17	5kbUpTx	top1sd	0.516666	4.69714
Atf6	unc-119	FALSE	1	cisbp__M0291	3.17	5kbUpTx	top1sd	0.440713	8.01016
Atf6	Unr	FALSE	1	cisbp__M0291	3.17	5kbUpTx	top1sd	0.770904	7.69109
Atf6	Usp10	FALSE	1	cisbp__M0291	3.17	5kbUpTx	top1sd	0.563444	10.6699
Atf6	Vap33	FALSE	1	cisbp__M0291	3.17	5kbUpTx	top1sd	0.600133	11.292
Atf6	Vha16-1	FALSE	1	cisbp__M0291	3.17	5kbUpTx	top1sd	0.807284	13.5192
Atf6	wap	FALSE	1	cisbp__M0291	3.17	5kbUpTx	top1sd	0.594304	5.43835
Atf6	wcy	FALSE	1	cisbp__M0291	3.17	5kbUpTx	top1sd	0.69477	5.8042
Atf6	wnd	FALSE	1	cisbp__M0291	3.17	5kbUpTx	top1sd	0.700792	6.37219
Atf6	Sec13	FALSE	1	taipale__CREB3_full_NTGCCACGTCAYCN_repr	3.15	5kbUpTx	top10perTarget	0.241528	5.68309
bbx	bbx	FALSE	5	hocomoco__SOX21_HUMAN.H10MO.D	3.83	5kbUpTx	top1sd	1	NA
bbx	CG9590	FALSE	5	hocomoco__SOX21_HUMAN.H10MO.D	3.83	5kbUpTx	top1sd	0.0869057	1.3448
bbx	Nckx30C	FALSE	2	hocomoco__SOX21_HUMAN.H10MO.D	3.83	5kbUpTx	top1sd	0.0302047	1.72328
bbx	Rh50	FALSE	3	hocomoco__SOX21_HUMAN.H10MO.D	3.83	5kbUpTx	top1sd	0.051255	2.35201
bbx	Syx7	FALSE	3	hocomoco__SOX21_HUMAN.H10MO.D	3.83	5kbUpTx	top1sd	0.105717	1.0835
bbx	CG42238	FALSE	2	taipale__SOX2_full_NATCAATANCATTGATN	3.79	5kbUpTx	top1sd	0.117651	1.4039
bbx	mtt	FALSE	3	taipale__SOX2_full_NATCAATANCATTGATN	3.79	5kbUpTx	top1sd	0.0388499	7.39125
bbx	CG14667	FALSE	2	taipale__SOX15_full_AACAATAMCATTGTT	3.22	5kbUpTx	top50perTarget	0.0832099	1.2509
bbx	CG17328	FALSE	1	taipale__SOX15_full_AACAATAMCATTGTT	3.22	5kbUpTx	top50perTarget	0.0559202	0.986952
bbx	CG33288	FALSE	1	taipale__SOX15_full_AACAATAMCATTGTT	3.22	5kbUpTx	top50perTarget	0.0471558	2.9003
bbx	FASN3	FALSE	2	taipale__SOX15_full_AACAATAMCATTGTT	3.22	5kbUpTx	top50perTarget	0.0428917	2.05969
bbx	mRpS11	FALSE	2	taipale__SOX15_full_AACAATAMCATTGTT	3.22	5kbUpTx	top50perTarget	0.104789	1.46872
bbx	SK	FALSE	2	taipale__SOX15_full_AACAATAMCATTGTT	3.22	5kbUpTx	top50perTarget	0.0512843	16.1213
bbx	CG1113	FALSE	1	transfac_pro__M07749	3.05	5kbUpTx	top50perTarget	0.0417306	1.46896
bbx	CG1695	FALSE	1	transfac_pro__M07749	3.05	5kbUpTx	top50perTarget	0.0790226	1.66954
bbx	CG17002	FALSE	1	transfac_pro__M07749	3.05	5kbUpTx	top50perTarget	0.067327	1.95537
bbx	CG17211	FALSE	1	transfac_pro__M07749	3.05	5kbUpTx	top50perTarget	0.141384	1.58083
bbx	CG32719	FALSE	1	transfac_pro__M07749	3.05	5kbUpTx	top50perTarget	0.0574932	0.640352
bbx	CG34450	FALSE	1	transfac_pro__M07749	3.05	5kbUpTx	top50perTarget	0.0371419	2.95896
bbx	CG42495	FALSE	1	transfac_pro__M07749	3.05	5kbUpTx	top50perTarget	0.0453011	1.41964
bbx	CG43074	FALSE	1	transfac_pro__M07749	3.05	5kbUpTx	top50perTarget	0.0341887	1.78561
bbx	CG5953	FALSE	1	transfac_pro__M07749	3.05	5kbUpTx	top50perTarget	0.203303	7.05286
bbx	Fdx2	FALSE	1	transfac_pro__M07749	3.05	5kbUpTx	top50perTarget	0.0858452	2.1617
bbx	inaF-A	FALSE	1	transfac_pro__M07749	3.05	5kbUpTx	top50perTarget	0.037344	0.940001
bbx	kermit	FALSE	1	transfac_pro__M07749	3.05	5kbUpTx	top50perTarget	0.129701	5.3822
bbx	laza	FALSE	1	transfac_pro__M07749	3.05	5kbUpTx	top50perTarget	0.0737929	3.33182
bbx	Lpin	FALSE	1	transfac_pro__M07749	3.05	5kbUpTx	top50perTarget	0.159424	17.7543
bbx	pasi2	FALSE	1	transfac_pro__M07749	3.05	5kbUpTx	top50perTarget	0.0342887	1.82215
bbx	RpI12	FALSE	1	transfac_pro__M07749	3.05	5kbUpTx	top50perTarget	0.0558762	3.72086
bbx	Sirt2	FALSE	1	transfac_pro__M07749	3.05	5kbUpTx	top50perTarget	0.0862947	1.31794
BEAF-32	26-29-p	FALSE	2	jaspar__MA0536.1	4.57	5kbUpTx	w0.005Andw0.001	0.0744106	0.047434
BEAF-32	Ac13E	FALSE	2	jaspar__MA0536.1	4.57	5kbUpTx	w0.005Andw0.001	0.241826	0.0229254
BEAF-32	Actn	FALSE	2	jaspar__MA0536.1	4.57	5kbUpTx	w0.005Andw0.001	0.168119	0.0752822
BEAF-32	Akt1	FALSE	1	jaspar__MA0536.1	4.57	5kbUpTx	w0.005Andw0.001	0.214221	0.0502031
BEAF-32	AP-2mu	FALSE	2	jaspar__MA0536.1	4.57	5kbUpTx	w0.005Andw0.001	0.112293	0.0683501
BEAF-32	app	FALSE	2	jaspar__MA0536.1	4.57	5kbUpTx	w0.005Andw0.001	0.217165	0.0685935
BEAF-32	aralar1	FALSE	2	jaspar__MA0536.1	4.57	5kbUpTx	w0.005Andw0.001	0.277114	0.0193216
BEAF-32	ArgRS	FALSE	1	jaspar__MA0536.1	4.57	5kbUpTx	w0.005Andw0.001	0.101802	0.283687
BEAF-32	ATPsynCF6	FALSE	3	jaspar__MA0536.1	4.57	5kbUpTx	w0.005Andw0.001	0.226416	0.0510071
BEAF-32	bip1	FALSE	2	jaspar__MA0536.1	4.57	5kbUpTx	w0.005Andw0.001	0.133553	0.0442827
BEAF-32	Camta	FALSE	2	jaspar__MA0536.1	4.57	5kbUpTx	w0.005Andw0.001	0.232389	0.00336128
BEAF-32	Cap-D3	FALSE	2	jaspar__MA0536.1	4.57	5kbUpTx	w0.005Andw0.001	0.0457414	0.316463
BEAF-32	cbs	FALSE	2	jaspar__MA0536.1	4.57	5kbUpTx	w0.005Andw0.001	0.158393	1.31851
BEAF-32	Cda5	FALSE	2	jaspar__MA0536.1	4.57	5kbUpTx	w0.005Andw0.001	0.183552	0.248393
BEAF-32	Cdc37	FALSE	2	jaspar__MA0536.1	4.57	5kbUpTx	w0.005Andw0.001	0.133131	0.03884
BEAF-32	CdGAPr	FALSE	2	jaspar__MA0536.1	4.57	5kbUpTx	w0.005Andw0.001	0.128191	0.0164228
BEAF-32	cdi	FALSE	2	jaspar__MA0536.1	4.57	5kbUpTx	w0.005Andw0.001	0.23104	0.0216157
BEAF-32	CG10324	FALSE	2	jaspar__MA0536.1	4.57	5kbUpTx	w0.005Andw0.001	0.102291	0.118419
BEAF-32	CG10333	FALSE	1	jaspar__MA0536.1	4.57	5kbUpTx	w0.005Andw0.001	0.113972	0.704991
BEAF-32	CG10343	FALSE	2	jaspar__MA0536.1	4.57	5kbUpTx	w0.005Andw0.001	0.130003	0.00202991
BEAF-32	CG10376	FALSE	2	jaspar__MA0536.1	4.57	5kbUpTx	w0.005Andw0.001	0.103484	0.20358
BEAF-32	CG10466	FALSE	2	jaspar__MA0536.1	4.57	5kbUpTx	w0.005Andw0.001	0.07516	0.0537233
BEAF-32	CG10543	FALSE	2	jaspar__MA0536.1	4.57	5kbUpTx	w0.005Andw0.001	0.2617	0.00277232
BEAF-32	CG10669	FALSE	2	jaspar__MA0536.1	4.57	5kbUpTx	w0.005Andw0.001	0.120171	0.205133
BEAF-32	CG10932	FALSE	2	jaspar__MA0536.1	4.57	5kbUpTx	w0.005Andw0.001	0.085901	0.0619043
BEAF-32	CG10959	FALSE	2	jaspar__MA0536.1	4.57	5kbUpTx	w0.005Andw0.001	0.0647225	0.249317
BEAF-32	CG11103	FALSE	2	jaspar__MA0536.1	4.57	5kbUpTx	w0.005Andw0.001	0.0775339	0.214413
BEAF-32	CG11374	FALSE	2	jaspar__MA0536.1	4.57	5kbUpTx	w0.005Andw0.001	0.05947	0.0733267
BEAF-32	CG11593	FALSE	2	jaspar__MA0536.1	4.57	5kbUpTx	w0.005Andw0.001	0.0569014	0.00389056
BEAF-32	CG11902	FALSE	2	jaspar__MA0536.1	4.57	5kbUpTx	w0.005Andw0.001	0.139342	0.0070263
BEAF-32	CG12012	FALSE	2	jaspar__MA0536.1	4.57	5kbUpTx	w0.005Andw0.001	0.205069	0.0431874
BEAF-32	CG12279	FALSE	2	jaspar__MA0536.1	4.57	5kbUpTx	w0.005Andw0.001	0.0645044	0.0226655
BEAF-32	CG12877	FALSE	2	jaspar__MA0536.1	4.57	5kbUpTx	w0.005Andw0.001	0.16319	0.127652
BEAF-32	CG13018	FALSE	2	jaspar__MA0536.1	4.57	5kbUpTx	w0.005Andw0.001	0.0866875	0.133406
BEAF-32	CG13088	FALSE	2	jaspar__MA0536.1	4.57	5kbUpTx	w0.005Andw0.001	0.0654934	0.175461
BEAF-32	CG13123	FALSE	2	jaspar__MA0536.1	4.57	5kbUpTx	w0.005Andw0.001	0.0651643	0.0316355
BEAF-32	CG1316	FALSE	2	jaspar__MA0536.1	4.57	5kbUpTx	w0.005Andw0.001	0.202838	0.00199822
BEAF-32	CG13319	FALSE	2	jaspar__MA0536.1	4.57	5kbUpTx	w0.005Andw0.001	0.0566682	0.0637481
BEAF-32	CG14135	FALSE	2	jaspar__MA0536.1	4.57	5kbUpTx	w0.005Andw0.001	0.111851	0.0072665
BEAF-32	CG14184	FALSE	1	jaspar__MA0536.1	4.57	5kbUpTx	w0.005Andw0.001	0.164996	0.0791897
BEAF-32	CG14322	FALSE	3	jaspar__MA0536.1	4.57	5kbUpTx	w0.005Andw0.001	0.189362	0.0362921
BEAF-32	CG14341	FALSE	2	jaspar__MA0536.1	4.57	5kbUpTx	w0.005Andw0.001	0.109996	0.226305
BEAF-32	CG14414	FALSE	2	jaspar__MA0536.1	4.57	5kbUpTx	w0.005Andw0.001	0.17511	0.204352
BEAF-32	CG14589	FALSE	2	jaspar__MA0536.1	4.57	5kbUpTx	w0.005Andw0.001	0.0811891	0.124149
BEAF-32	CG15436	FALSE	2	jaspar__MA0536.1	4.57	5kbUpTx	w0.005Andw0.001	0.0497647	0.0954859
BEAF-32	CG15443	FALSE	2	jaspar__MA0536.1	4.57	5kbUpTx	w0.005Andw0.001	0.156373	0.0343869
BEAF-32	CG15461	FALSE	2	jaspar__MA0536.1	4.57	5kbUpTx	w0.005Andw0.001	0.0306947	0.0640616
BEAF-32	CG15701	FALSE	2	jaspar__MA0536.1	4.57	5kbUpTx	w0.005Andw0.001	0.0383846	0.359317
BEAF-32	CG15706	FALSE	2	jaspar__MA0536.1	4.57	5kbUpTx	w0.005Andw0.001	0.180828	0.0367514
BEAF-32	CG1628	FALSE	2	jaspar__MA0536.1	4.57	5kbUpTx	w0.005Andw0.001	0.150702	0.0436687
BEAF-32	CG16979	FALSE	2	jaspar__MA0536.1	4.57	5kbUpTx	w0.005Andw0.001	0.0813233	0.296012
BEAF-32	CG1703	FALSE	2	jaspar__MA0536.1	4.57	5kbUpTx	w0.005Andw0.001	0.20466	0.172022
BEAF-32	CG17047	FALSE	2	jaspar__MA0536.1	4.57	5kbUpTx	w0.005Andw0.001	0.065721	0.162885
BEAF-32	CG17343	FALSE	2	jaspar__MA0536.1	4.57	5kbUpTx	w0.005Andw0.001	0.0894948	0.0520374
BEAF-32	CG17359	FALSE	1	jaspar__MA0536.1	4.57	5kbUpTx	w0.005Andw0.001	0.0720244	0.176231
BEAF-32	CG18814	FALSE	2	jaspar__MA0536.1	4.57	5kbUpTx	w0.005Andw0.001	0.0541671	0.0549848
BEAF-32	CG1983	FALSE	1	jaspar__MA0536.1	4.57	5kbUpTx	w0.005Andw0.001	0.203034	0.0380774
BEAF-32	CG2246	FALSE	2	jaspar__MA0536.1	4.57	5kbUpTx	w0.005Andw0.001	0.260619	0.0257416
BEAF-32	CG2247	FALSE	2	jaspar__MA0536.1	4.57	5kbUpTx	w0.005Andw0.001	0.145895	0.0208749
BEAF-32	CG2519	FALSE	2	jaspar__MA0536.1	4.57	5kbUpTx	w0.005Andw0.001	0.206489	0.0135401
BEAF-32	CG2680	FALSE	2	jaspar__MA0536.1	4.57	5kbUpTx	w0.005Andw0.001	0.228952	0.0181273
BEAF-32	CG2918	FALSE	2	jaspar__MA0536.1	4.57	5kbUpTx	w0.005Andw0.001	0.121352	0.0310563
BEAF-32	CG2924	FALSE	2	jaspar__MA0536.1	4.57	5kbUpTx	w0.005Andw0.001	0.225885	0.00133121
BEAF-32	CG30349	FALSE	2	jaspar__MA0536.1	4.57	5kbUpTx	w0.005Andw0.001	0.0964672	0.106862
BEAF-32	CG30460	FALSE	2	jaspar__MA0536.1	4.57	5kbUpTx	w0.005Andw0.001	0.0913774	0.0623602
BEAF-32	CG31019	FALSE	2	jaspar__MA0536.1	4.57	5kbUpTx	w0.005Andw0.001	0.114447	0.191366
BEAF-32	CG31126	FALSE	2	jaspar__MA0536.1	4.57	5kbUpTx	w0.005Andw0.001	0.080668	0.17391
BEAF-32	CG31229	FALSE	2	jaspar__MA0536.1	4.57	5kbUpTx	w0.005Andw0.001	0.0880772	0.206858
BEAF-32	CG31373	FALSE	2	jaspar__MA0536.1	4.57	5kbUpTx	w0.005Andw0.001	0.253047	0.1918
BEAF-32	CG31475	FALSE	2	jaspar__MA0536.1	4.57	5kbUpTx	w0.005Andw0.001	0.107465	0.22631
BEAF-32	CG31663	FALSE	2	jaspar__MA0536.1	4.57	5kbUpTx	w0.005Andw0.001	0.258838	0.0572525
BEAF-32	CG3168	FALSE	2	jaspar__MA0536.1	4.57	5kbUpTx	w0.005Andw0.001	0.248099	0.14286
BEAF-32	CG32095	FALSE	2	jaspar__MA0536.1	4.57	5kbUpTx	w0.005Andw0.001	0.0571636	0.419557
BEAF-32	CG32237	FALSE	2	jaspar__MA0536.1	4.57	5kbUpTx	w0.005Andw0.001	0.044391	0.0391747
BEAF-32	CG32832	FALSE	2	jaspar__MA0536.1	4.57	5kbUpTx	w0.005Andw0.001	0.0602604	0.0986222
BEAF-32	CG33080	FALSE	2	jaspar__MA0536.1	4.57	5kbUpTx	w0.005Andw0.001	0.166344	0.00973295
BEAF-32	CG33144	FALSE	2	jaspar__MA0536.1	4.57	5kbUpTx	w0.005Andw0.001	0.243983	0.0121274
BEAF-32	CG3437	FALSE	2	jaspar__MA0536.1	4.57	5kbUpTx	w0.005Andw0.001	0.0802612	0.217183
BEAF-32	CG3448	FALSE	2	jaspar__MA0536.1	4.57	5kbUpTx	w0.005Andw0.001	0.0495094	0.330545
BEAF-32	CG3552	FALSE	2	jaspar__MA0536.1	4.57	5kbUpTx	w0.005Andw0.001	0.10143	0.0821966
BEAF-32	CG3638	FALSE	2	jaspar__MA0536.1	4.57	5kbUpTx	w0.005Andw0.001	0.212896	0.0192601
BEAF-32	CG3679	FALSE	2	jaspar__MA0536.1	4.57	5kbUpTx	w0.005Andw0.001	0.13012	0.176574
BEAF-32	CG3726	FALSE	2	jaspar__MA0536.1	4.57	5kbUpTx	w0.005Andw0.001	0.117991	0.0169167
BEAF-32	CG42232	FALSE	2	jaspar__MA0536.1	4.57	5kbUpTx	w0.005Andw0.001	0.121544	0.374038
BEAF-32	CG42249	FALSE	2	jaspar__MA0536.1	4.57	5kbUpTx	w0.005Andw0.001	0.142546	0.0820964
BEAF-32	CG42322	FALSE	2	jaspar__MA0536.1	4.57	5kbUpTx	w0.005Andw0.001	0.0379127	0.0700962
BEAF-32	CG43342	FALSE	2	jaspar__MA0536.1	4.57	5kbUpTx	w0.005Andw0.001	0.089466	0.236572
BEAF-32	CG4338	FALSE	2	jaspar__MA0536.1	4.57	5kbUpTx	w0.005Andw0.001	0.0776799	0.416504
BEAF-32	CG44153	FALSE	2	jaspar__MA0536.1	4.57	5kbUpTx	w0.005Andw0.001	0.0702858	0.313325
BEAF-32	CG4537	FALSE	2	jaspar__MA0536.1	4.57	5kbUpTx	w0.005Andw0.001	0.0700001	0.733992
BEAF-32	CG4839	FALSE	2	jaspar__MA0536.1	4.57	5kbUpTx	w0.005Andw0.001	0.118834	0.0257837
BEAF-32	CG4896	FALSE	2	jaspar__MA0536.1	4.57	5kbUpTx	w0.005Andw0.001	0.210544	0.0414408
BEAF-32	CG4972	FALSE	1	jaspar__MA0536.1	4.57	5kbUpTx	w0.005Andw0.001	0.21367	0.0376707
BEAF-32	CG5110	FALSE	2	jaspar__MA0536.1	4.57	5kbUpTx	w0.005Andw0.001	0.0864152	0.0163679
BEAF-32	CG5270	FALSE	2	jaspar__MA0536.1	4.57	5kbUpTx	w0.005Andw0.001	0.0961499	0.0360693
BEAF-32	CG5339	FALSE	2	jaspar__MA0536.1	4.57	5kbUpTx	w0.005Andw0.001	0.109407	1.26158
BEAF-32	CG5446	FALSE	2	jaspar__MA0536.1	4.57	5kbUpTx	w0.005Andw0.001	0.13663	0.0769693
BEAF-32	CG5500	FALSE	2	jaspar__MA0536.1	4.57	5kbUpTx	w0.005Andw0.001	0.106979	0.00453599
BEAF-32	CG5555	FALSE	2	jaspar__MA0536.1	4.57	5kbUpTx	w0.005Andw0.001	0.132101	0.0632018
BEAF-32	CG5569	FALSE	1	jaspar__MA0536.1	4.57	5kbUpTx	w0.005Andw0.001	0.0715099	0.100372
BEAF-32	CG5674	FALSE	2	jaspar__MA0536.1	4.57	5kbUpTx	w0.005Andw0.001	0.183421	0.086661
BEAF-32	CG5849	FALSE	2	jaspar__MA0536.1	4.57	5kbUpTx	w0.005Andw0.001	0.189804	1.01299
BEAF-32	CG5953	FALSE	2	jaspar__MA0536.1	4.57	5kbUpTx	w0.005Andw0.001	0.228006	0.0403001
BEAF-32	CG6066	FALSE	2	jaspar__MA0536.1	4.57	5kbUpTx	w0.005Andw0.001	0.097285	0.0914718
BEAF-32	CG6325	FALSE	3	jaspar__MA0536.1	4.57	5kbUpTx	w0.005Andw0.001	0.0923733	2.53818
BEAF-32	CG6388	FALSE	2	jaspar__MA0536.1	4.57	5kbUpTx	w0.005Andw0.001	0.0702612	0.0811052
BEAF-32	CG6791	FALSE	2	jaspar__MA0536.1	4.57	5kbUpTx	w0.005Andw0.001	0.100834	0.0781072
BEAF-32	CG6843	FALSE	2	jaspar__MA0536.1	4.57	5kbUpTx	w0.005Andw0.001	0.155755	0.0725304
BEAF-32	CG7009	FALSE	2	jaspar__MA0536.1	4.57	5kbUpTx	w0.005Andw0.001	0.102998	0.0936568
BEAF-32	CG7376	FALSE	2	jaspar__MA0536.1	4.57	5kbUpTx	w0.005Andw0.001	0.0545576	0.141155
BEAF-32	CG7414	FALSE	2	jaspar__MA0536.1	4.57	5kbUpTx	w0.005Andw0.001	0.145112	0.138474
BEAF-32	CG7556	FALSE	2	jaspar__MA0536.1	4.57	5kbUpTx	w0.005Andw0.001	0.13234	0.0392591
BEAF-32	CG7768	FALSE	2	jaspar__MA0536.1	4.57	5kbUpTx	w0.005Andw0.001	0.0660361	0.205121
BEAF-32	CG7920	FALSE	2	jaspar__MA0536.1	4.57	5kbUpTx	w0.005Andw0.001	0.218003	0.0388372
BEAF-32	CG8027	FALSE	2	jaspar__MA0536.1	4.57	5kbUpTx	w0.005Andw0.001	0.047723	0.0885071
BEAF-32	CG8064	FALSE	2	jaspar__MA0536.1	4.57	5kbUpTx	w0.005Andw0.001	0.0663908	0.438212
BEAF-32	CG8187	FALSE	3	jaspar__MA0536.1	4.57	5kbUpTx	w0.005Andw0.001	0.110954	0.118898
BEAF-32	CG8243	FALSE	1	jaspar__MA0536.1	4.57	5kbUpTx	w0.005Andw0.001	0.100458	0.29709
BEAF-32	CG8539	FALSE	2	jaspar__MA0536.1	4.57	5kbUpTx	w0.005Andw0.001	0.0729542	0.0837798
BEAF-32	CG8578	FALSE	1	jaspar__MA0536.1	4.57	5kbUpTx	w0.005Andw0.001	0.178965	0.00443615
BEAF-32	CG8611	FALSE	2	jaspar__MA0536.1	4.57	5kbUpTx	w0.005Andw0.001	0.115012	0.153489
BEAF-32	CG8712	FALSE	2	jaspar__MA0536.1	4.57	5kbUpTx	w0.005Andw0.001	0.048838	0.0814978
BEAF-32	CG9147	FALSE	2	jaspar__MA0536.1	4.57	5kbUpTx	w0.005Andw0.001	0.0980106	0.160856
BEAF-32	CG9512	FALSE	1	jaspar__MA0536.1	4.57	5kbUpTx	w0.005Andw0.001	0.207687	0.125109
BEAF-32	Chd1	FALSE	2	jaspar__MA0536.1	4.57	5kbUpTx	w0.005Andw0.001	0.231009	0.0656422
BEAF-32	Clamp	FALSE	2	jaspar__MA0536.1	4.57	5kbUpTx	w0.005Andw0.001	0.193733	0.0804271
BEAF-32	CSN5	FALSE	2	jaspar__MA0536.1	4.57	5kbUpTx	w0.005Andw0.001	0.0972517	0.106727
BEAF-32	cta	FALSE	2	jaspar__MA0536.1	4.57	5kbUpTx	w0.005Andw0.001	0.276321	0.0175921
BEAF-32	cu	FALSE	2	jaspar__MA0536.1	4.57	5kbUpTx	w0.005Andw0.001	0.221114	0.323214
BEAF-32	cwo	FALSE	2	jaspar__MA0536.1	4.57	5kbUpTx	w0.005Andw0.001	0.26461	0.556602
BEAF-32	Cyt-c1	FALSE	2	jaspar__MA0536.1	4.57	5kbUpTx	w0.005Andw0.001	0.242893	0.00394246
BEAF-32	Dbp45A	FALSE	2	jaspar__MA0536.1	4.57	5kbUpTx	w0.005Andw0.001	0.091937	0.21082
BEAF-32	Dcp-1	FALSE	3	jaspar__MA0536.1	4.57	5kbUpTx	w0.005Andw0.001	0.050318	0.0685013
BEAF-32	DCTN2-p50	FALSE	2	jaspar__MA0536.1	4.57	5kbUpTx	w0.005Andw0.001	0.0661367	0.0405114
BEAF-32	Dgp-1	FALSE	2	jaspar__MA0536.1	4.57	5kbUpTx	w0.005Andw0.001	0.127482	0.540826
BEAF-32	dlt	FALSE	2	jaspar__MA0536.1	4.57	5kbUpTx	w0.005Andw0.001	0.0686333	0.223976
BEAF-32	dmt	FALSE	2	jaspar__MA0536.1	4.57	5kbUpTx	w0.005Andw0.001	0.145956	0.209379
BEAF-32	dop	FALSE	2	jaspar__MA0536.1	4.57	5kbUpTx	w0.005Andw0.001	0.189202	0.0393573
BEAF-32	dpr8	FALSE	2	jaspar__MA0536.1	4.57	5kbUpTx	w0.005Andw0.001	0.0435973	0.322555
BEAF-32	drk	FALSE	2	jaspar__MA0536.1	4.57	5kbUpTx	w0.005Andw0.001	0.230436	0.0462574
BEAF-32	Efr	FALSE	2	jaspar__MA0536.1	4.57	5kbUpTx	w0.005Andw0.001	0.128052	4.61084
BEAF-32	EloC	FALSE	2	jaspar__MA0536.1	4.57	5kbUpTx	w0.005Andw0.001	0.149295	0.0132138
BEAF-32	EMC1	FALSE	2	jaspar__MA0536.1	4.57	5kbUpTx	w0.005Andw0.001	0.109467	0.13062
BEAF-32	Exo84	FALSE	2	jaspar__MA0536.1	4.57	5kbUpTx	w0.005Andw0.001	0.122574	0.0267247
BEAF-32	fbl	FALSE	2	jaspar__MA0536.1	4.57	5kbUpTx	w0.005Andw0.001	0.201767	0.387216
BEAF-32	FLASH	FALSE	2	jaspar__MA0536.1	4.57	5kbUpTx	w0.005Andw0.001	0.117738	0.0549122
BEAF-32	Fs(2)Ket	FALSE	2	jaspar__MA0536.1	4.57	5kbUpTx	w0.005Andw0.001	0.254869	0.043817
BEAF-32	fz3	FALSE	2	jaspar__MA0536.1	4.57	5kbUpTx	w0.005Andw0.001	0.0430517	0.00483888
BEAF-32	GalT1	FALSE	2	jaspar__MA0536.1	4.57	5kbUpTx	w0.005Andw0.001	0.0766118	0.0627156
BEAF-32	ghi	FALSE	2	jaspar__MA0536.1	4.57	5kbUpTx	w0.005Andw0.001	0.162353	0.0567259
BEAF-32	goe	FALSE	1	jaspar__MA0536.1	4.57	5kbUpTx	w0.005Andw0.001	0.23335	0.00316274
BEAF-32	gol	FALSE	2	jaspar__MA0536.1	4.57	5kbUpTx	w0.005Andw0.001	0.244009	0.0273919
BEAF-32	hid	FALSE	2	jaspar__MA0536.1	4.57	5kbUpTx	w0.005Andw0.001	0.0809158	0.0383272
BEAF-32	Ino80	FALSE	2	jaspar__MA0536.1	4.57	5kbUpTx	w0.005Andw0.001	0.15726	0.0139466
BEAF-32	IntS14	FALSE	2	jaspar__MA0536.1	4.57	5kbUpTx	w0.005Andw0.001	0.045595	0.760603
BEAF-32	JhI-21	FALSE	2	jaspar__MA0536.1	4.57	5kbUpTx	w0.005Andw0.001	0.074697	0.128069
BEAF-32	Klp64D	FALSE	2	jaspar__MA0536.1	4.57	5kbUpTx	w0.005Andw0.001	0.0701021	0.0315855
BEAF-32	l(3)neo43	FALSE	2	jaspar__MA0536.1	4.57	5kbUpTx	w0.005Andw0.001	0.107036	0.0718361
BEAF-32	Lap1	FALSE	3	jaspar__MA0536.1	4.57	5kbUpTx	w0.005Andw0.001	0.114606	0.198358
BEAF-32	Lgr4	FALSE	2	jaspar__MA0536.1	4.57	5kbUpTx	w0.005Andw0.001	0.0420341	0.235037
BEAF-32	Lpt	FALSE	2	jaspar__MA0536.1	4.57	5kbUpTx	w0.005Andw0.001	0.0906786	0.0107072
BEAF-32	lqf	FALSE	2	jaspar__MA0536.1	4.57	5kbUpTx	w0.005Andw0.001	0.282247	0.016978
BEAF-32	Lst8	FALSE	2	jaspar__MA0536.1	4.57	5kbUpTx	w0.005Andw0.001	0.119395	0.218765
BEAF-32	LysRS	FALSE	2	jaspar__MA0536.1	4.57	5kbUpTx	w0.005Andw0.001	0.089146	0.0156083
BEAF-32	Mdr50	FALSE	2	jaspar__MA0536.1	4.57	5kbUpTx	w0.005Andw0.001	0.0304252	0.0943402
BEAF-32	mesh	FALSE	2	jaspar__MA0536.1	4.57	5kbUpTx	w0.005Andw0.001	0.143987	0.0510524
BEAF-32	MFS17	FALSE	2	jaspar__MA0536.1	4.57	5kbUpTx	w0.005Andw0.001	0.266979	0.0552791
BEAF-32	Mnt	FALSE	2	jaspar__MA0536.1	4.57	5kbUpTx	w0.005Andw0.001	0.258754	0.0185203
BEAF-32	mRpL16	FALSE	2	jaspar__MA0536.1	4.57	5kbUpTx	w0.005Andw0.001	0.104311	0.317368
BEAF-32	mRpL19	FALSE	2	jaspar__MA0536.1	4.57	5kbUpTx	w0.005Andw0.001	0.122084	0.0569453
BEAF-32	mRpL43	FALSE	2	jaspar__MA0536.1	4.57	5kbUpTx	w0.005Andw0.001	0.112822	0.256691
BEAF-32	mtSSB	FALSE	2	jaspar__MA0536.1	4.57	5kbUpTx	w0.005Andw0.001	0.0981911	0.157074
BEAF-32	Myo61F	FALSE	2	jaspar__MA0536.1	4.57	5kbUpTx	w0.005Andw0.001	0.0562946	0.0325207
BEAF-32	MYPT-75D	FALSE	2	jaspar__MA0536.1	4.57	5kbUpTx	w0.005Andw0.001	0.265747	0.0104705
BEAF-32	nAChRalpha3	FALSE	2	jaspar__MA0536.1	4.57	5kbUpTx	w0.005Andw0.001	0.173362	0.0137498
BEAF-32	nemy	FALSE	2	jaspar__MA0536.1	4.57	5kbUpTx	w0.005Andw0.001	0.273067	0.0224976
BEAF-32	Nipped-B	FALSE	2	jaspar__MA0536.1	4.57	5kbUpTx	w0.005Andw0.001	0.288578	0.0584416
BEAF-32	Nup98-96	FALSE	2	jaspar__MA0536.1	4.57	5kbUpTx	w0.005Andw0.001	0.138975	0.0497595
BEAF-32	oaf	FALSE	2	jaspar__MA0536.1	4.57	5kbUpTx	w0.005Andw0.001	0.193987	0.0261362
BEAF-32	Orc6	FALSE	2	jaspar__MA0536.1	4.57	5kbUpTx	w0.005Andw0.001	0.0679656	0.75759
BEAF-32	p38b	FALSE	1	jaspar__MA0536.1	4.57	5kbUpTx	w0.005Andw0.001	0.104766	0.0408691
BEAF-32	Pabp2	FALSE	2	jaspar__MA0536.1	4.57	5kbUpTx	w0.005Andw0.001	0.201753	0.0475368
BEAF-32	pasi1	FALSE	2	jaspar__MA0536.1	4.57	5kbUpTx	w0.005Andw0.001	0.0724397	0.517165
BEAF-32	Patj	FALSE	2	jaspar__MA0536.1	4.57	5kbUpTx	w0.005Andw0.001	0.0817596	0.344817
BEAF-32	Pdcd4	FALSE	2	jaspar__MA0536.1	4.57	5kbUpTx	w0.005Andw0.001	0.125028	0.270651
BEAF-32	Pex19	FALSE	2	jaspar__MA0536.1	4.57	5kbUpTx	w0.005Andw0.001	0.142563	0.00150532
BEAF-32	PGRP-LE	FALSE	2	jaspar__MA0536.1	4.57	5kbUpTx	w0.005Andw0.001	0.12329	0.549831
BEAF-32	phol	FALSE	2	jaspar__MA0536.1	4.57	5kbUpTx	w0.005Andw0.001	0.147198	0.062259
BEAF-32	PlexA	FALSE	2	jaspar__MA0536.1	4.57	5kbUpTx	w0.005Andw0.001	0.251223	0.0684233
BEAF-32	plh	FALSE	2	jaspar__MA0536.1	4.57	5kbUpTx	w0.005Andw0.001	0.0455394	0.0835857
BEAF-32	Poxn	FALSE	2	jaspar__MA0536.1	4.57	5kbUpTx	w0.005Andw0.001	0.0745178	0.0691231
BEAF-32	Pp1-87B	FALSE	2	jaspar__MA0536.1	4.57	5kbUpTx	w0.005Andw0.001	0.187588	0.0927147
BEAF-32	pre-lola-G	FALSE	1	jaspar__MA0536.1	4.57	5kbUpTx	w0.005Andw0.001	0.136645	0.0615797
BEAF-32	Prestin	FALSE	2	jaspar__MA0536.1	4.57	5kbUpTx	w0.005Andw0.001	0.109281	0.0578044
BEAF-32	Prp3	FALSE	2	jaspar__MA0536.1	4.57	5kbUpTx	w0.005Andw0.001	0.114073	0.122779
BEAF-32	Prp38	FALSE	2	jaspar__MA0536.1	4.57	5kbUpTx	w0.005Andw0.001	0.127638	0.0852097
BEAF-32	Prx3	FALSE	2	jaspar__MA0536.1	4.57	5kbUpTx	w0.005Andw0.001	0.179814	0.0268111
BEAF-32	Psf3	FALSE	2	jaspar__MA0536.1	4.57	5kbUpTx	w0.005Andw0.001	0.110358	0.0968543
BEAF-32	pug	FALSE	1	jaspar__MA0536.1	4.57	5kbUpTx	w0.005Andw0.001	0.109567	0.202176
BEAF-32	qsm	FALSE	2	jaspar__MA0536.1	4.57	5kbUpTx	w0.005Andw0.001	0.0342587	0.0299818
BEAF-32	RagC-D	FALSE	2	jaspar__MA0536.1	4.57	5kbUpTx	w0.005Andw0.001	0.144715	0.0396005
BEAF-32	RecQ5	FALSE	2	jaspar__MA0536.1	4.57	5kbUpTx	w0.005Andw0.001	0.165184	0.176476
BEAF-32	ref(2)P	FALSE	2	jaspar__MA0536.1	4.57	5kbUpTx	w0.005Andw0.001	0.201659	0.0443276
BEAF-32	RnrS	FALSE	2	jaspar__MA0536.1	4.57	5kbUpTx	w0.005Andw0.001	0.104527	0.214935
BEAF-32	roq	FALSE	2	jaspar__MA0536.1	4.57	5kbUpTx	w0.005Andw0.001	0.193192	0.00984434
BEAF-32	RpL27	FALSE	1	jaspar__MA0536.1	4.57	5kbUpTx	w0.005Andw0.001	0.233513	0.00115464
BEAF-32	Rpt2	FALSE	1	jaspar__MA0536.1	4.57	5kbUpTx	w0.005Andw0.001	0.124873	0.326439
BEAF-32	rut	FALSE	2	jaspar__MA0536.1	4.57	5kbUpTx	w0.005Andw0.001	0.244328	3.13906
BEAF-32	S2P	FALSE	2	jaspar__MA0536.1	4.57	5kbUpTx	w0.005Andw0.001	0.12873	0.0653211
BEAF-32	san	FALSE	2	jaspar__MA0536.1	4.57	5kbUpTx	w0.005Andw0.001	0.112682	0.112811
BEAF-32	SdhD	FALSE	2	jaspar__MA0536.1	4.57	5kbUpTx	w0.005Andw0.001	0.156899	0.127355
BEAF-32	Sema5c	FALSE	2	jaspar__MA0536.1	4.57	5kbUpTx	w0.005Andw0.001	0.180755	0.0383334
BEAF-32	Set1	FALSE	1	jaspar__MA0536.1	4.57	5kbUpTx	w0.005Andw0.001	0.26297	0.0159042
BEAF-32	Sfmbt	FALSE	1	jaspar__MA0536.1	4.57	5kbUpTx	w0.005Andw0.001	0.127361	0.189343
BEAF-32	Sgt1	FALSE	2	jaspar__MA0536.1	4.57	5kbUpTx	w0.005Andw0.001	0.117729	0.0659758
BEAF-32	Shawl	FALSE	2	jaspar__MA0536.1	4.57	5kbUpTx	w0.005Andw0.001	0.0669975	0.13278
BEAF-32	shi	FALSE	2	jaspar__MA0536.1	4.57	5kbUpTx	w0.005Andw0.001	0.253167	0.0141626
BEAF-32	sip1	FALSE	2	jaspar__MA0536.1	4.57	5kbUpTx	w0.005Andw0.001	0.0740998	0.22045
BEAF-32	siz	FALSE	2	jaspar__MA0536.1	4.57	5kbUpTx	w0.005Andw0.001	0.199972	0.049753
BEAF-32	Smox	FALSE	2	jaspar__MA0536.1	4.57	5kbUpTx	w0.005Andw0.001	0.222493	0.00823374
BEAF-32	Spase25	FALSE	2	jaspar__MA0536.1	4.57	5kbUpTx	w0.005Andw0.001	0.123483	0.0743088
BEAF-32	su(w[a])	FALSE	2	jaspar__MA0536.1	4.57	5kbUpTx	w0.005Andw0.001	0.2706	0.0129067
BEAF-32	Surf4	FALSE	2	jaspar__MA0536.1	4.57	5kbUpTx	w0.005Andw0.001	0.116741	0.0335569
BEAF-32	SWIP	FALSE	3	jaspar__MA0536.1	4.57	5kbUpTx	w0.005Andw0.001	0.0810003	0.0898823
BEAF-32	Synd	FALSE	2	jaspar__MA0536.1	4.57	5kbUpTx	w0.005Andw0.001	0.25434	0.00830574
BEAF-32	Syx18	FALSE	2	jaspar__MA0536.1	4.57	5kbUpTx	w0.005Andw0.001	0.0786267	0.0785707
BEAF-32	tamo	FALSE	2	jaspar__MA0536.1	4.57	5kbUpTx	w0.005Andw0.001	0.147714	0.0317792
BEAF-32	TBC1D16	FALSE	2	jaspar__MA0536.1	4.57	5kbUpTx	w0.005Andw0.001	0.0423817	0.271372
BEAF-32	TfIIEbeta	FALSE	2	jaspar__MA0536.1	4.57	5kbUpTx	w0.005Andw0.001	0.101933	0.222585
BEAF-32	THG	FALSE	1	jaspar__MA0536.1	4.57	5kbUpTx	w0.005Andw0.001	0.0675189	1.13697
BEAF-32	Uba5	FALSE	2	jaspar__MA0536.1	4.57	5kbUpTx	w0.005Andw0.001	0.0796248	0.095655
BEAF-32	Ubc2	FALSE	2	jaspar__MA0536.1	4.57	5kbUpTx	w0.005Andw0.001	0.183462	1.60106
BEAF-32	Usp2	FALSE	2	jaspar__MA0536.1	4.57	5kbUpTx	w0.005Andw0.001	0.253528	0.00461042
BEAF-32	Usp8	FALSE	2	jaspar__MA0536.1	4.57	5kbUpTx	w0.005Andw0.001	0.141488	0.191598
BEAF-32	Vamp7	FALSE	1	jaspar__MA0536.1	4.57	5kbUpTx	w0.005Andw0.001	0.0989161	0.201783
BEAF-32	Vha68-2	FALSE	2	jaspar__MA0536.1	4.57	5kbUpTx	w0.005Andw0.001	0.252782	0.00858621
BEAF-32	VhaPPA1-1	FALSE	2	jaspar__MA0536.1	4.57	5kbUpTx	w0.005Andw0.001	0.174712	0.028313
BEAF-32	Vhl	FALSE	2	jaspar__MA0536.1	4.57	5kbUpTx	w0.005Andw0.001	0.0623386	0.213703
BEAF-32	vri	FALSE	1	jaspar__MA0536.1	4.57	5kbUpTx	w0.005Andw0.001	0.168935	0.00988393
BEAF-32	WASp	FALSE	2	jaspar__MA0536.1	4.57	5kbUpTx	w0.005Andw0.001	0.184798	0.00964878
BEAF-32	Wnk	FALSE	1	jaspar__MA0536.1	4.57	5kbUpTx	w0.005Andw0.001	0.171084	0.0162828
BEAF-32	Ykt6	FALSE	2	jaspar__MA0536.1	4.57	5kbUpTx	w0.005Andw0.001	0.103626	0.0122533
BEAF-32	ZnT35C	FALSE	1	jaspar__MA0536.1	4.57	5kbUpTx	w0.005Andw0.001	0.264983	0.00793577
BEAF-32	aop	FALSE	1	cisbp__M2330	4.56	5kbUpTx	w0.005Andw0.001	0.258016	0.724745
BEAF-32	CanA1	FALSE	1	cisbp__M2330	4.56	5kbUpTx	w0.005Andw0.001	0.0652644	0.0435874
BEAF-32	Cap-G	FALSE	1	cisbp__M2330	4.56	5kbUpTx	w0.005Andw0.001	0.0735433	0.101566
BEAF-32	CG12170	FALSE	1	cisbp__M2330	4.56	5kbUpTx	w0.005Andw0.001	0.0704599	0.0530066
BEAF-32	CG1941	FALSE	1	cisbp__M2330	4.56	5kbUpTx	w0.005Andw0.001	0.0386528	0.0185856
BEAF-32	CG30291	FALSE	1	cisbp__M2330	4.56	5kbUpTx	w0.005Andw0.001	0.10754	0.215122
BEAF-32	CG3104	FALSE	1	cisbp__M2330	4.56	5kbUpTx	w0.005Andw0.001	0.196027	0.43726
BEAF-32	CG31495	FALSE	1	cisbp__M2330	4.56	5kbUpTx	w0.005Andw0.001	0.0666941	0.167897
BEAF-32	CG5516	FALSE	1	cisbp__M2330	4.56	5kbUpTx	w0.005Andw0.001	0.110035	0.186821
BEAF-32	CG5877	FALSE	1	cisbp__M2330	4.56	5kbUpTx	w0.005Andw0.001	0.0855578	0.420597
BEAF-32	Decay	FALSE	1	cisbp__M2330	4.56	5kbUpTx	w0.005Andw0.001	0.160106	0.378192
BEAF-32	Got2	FALSE	1	cisbp__M2330	4.56	5kbUpTx	w0.005Andw0.001	0.152433	0.073055
BEAF-32	Kr-h1	FALSE	1	cisbp__M2330	4.56	5kbUpTx	w0.005Andw0.001	0.247824	0.0303377
BEAF-32	Manf	FALSE	1	cisbp__M2330	4.56	5kbUpTx	w0.005Andw0.001	0.106628	0.00117993
BEAF-32	mei-9	FALSE	1	cisbp__M2330	4.56	5kbUpTx	w0.005Andw0.001	0.0764577	0.0502542
BEAF-32	NAAT1	FALSE	1	cisbp__M2330	4.56	5kbUpTx	w0.005Andw0.001	0.061397	0.126075
BEAF-32	noc	FALSE	1	cisbp__M2330	4.56	5kbUpTx	w0.005Andw0.001	0.173538	0.0935522
BEAF-32	obe	FALSE	1	cisbp__M2330	4.56	5kbUpTx	w0.005Andw0.001	0.0858489	0.0983013
BEAF-32	Taf4	FALSE	1	cisbp__M2330	4.56	5kbUpTx	w0.005Andw0.001	0.221023	0.0130611
BEAF-32	128up	TRUE	4	cisbp__M2325	3.99	5kbUpTx	w0.005Andw0.001	0.0906171	0.129698
BEAF-32	14-3-3epsilon	TRUE	4	cisbp__M2325	3.99	5kbUpTx	w0.005Andw0.001	0.28054	0.0111502
BEAF-32	14-3-3zeta	TRUE	4	cisbp__M2325	3.99	5kbUpTx	w0.005Andw0.001	0.300825	0.00346993
BEAF-32	28SrRNA-Psi:CR45859	TRUE	4	cisbp__M2325	3.99	5kbUpTx	w0.005Andw0.001	0.144735	0.0634122
BEAF-32	28SrRNA-Psi:CR45860	TRUE	2	cisbp__M2325	3.99	5kbUpTx	w0.005Andw0.001	0.0564467	0.308222
BEAF-32	312	TRUE	4	cisbp__M2325	3.99	5kbUpTx	w0.005Andw0.001	0.0761999	0.0722954
BEAF-32	5-HT2B	TRUE	4	cisbp__M2325	3.99	5kbUpTx	w0.005Andw0.001	0.089962	0.177579
BEAF-32	5-HT7	TRUE	4	cisbp__M2325	3.99	5kbUpTx	w0.005Andw0.001	0.137924	0.210563
BEAF-32	5.8SrRNA-Psi:CR45857	TRUE	4	cisbp__M2325	3.99	5kbUpTx	w0.005Andw0.001	0.0311327	1.16521
BEAF-32	5.8SrRNA-Psi:CR45863	TRUE	2	cisbp__M2325	3.99	5kbUpTx	w0.005Andw0.001	0.0956839	0.519091
BEAF-32	a6	TRUE	4	cisbp__M2325	3.99	5kbUpTx	w0.005Andw0.001	0.08281	0.0106526
BEAF-32	Aatf	TRUE	4	cisbp__M2325	3.99	5kbUpTx	w0.005Andw0.001	0.123251	0.166115
BEAF-32	Abp1	TRUE	2	cisbp__M2325	3.99	5kbUpTx	w0.005Andw0.001	0.106891	0.00311006
BEAF-32	Ac76E	TRUE	2	cisbp__M2325	3.99	5kbUpTx	w0.005Andw0.001	0.170916	0.13075
BEAF-32	ACC	TRUE	4	cisbp__M2325	3.99	5kbUpTx	w0.005Andw0.001	0.138988	0.00799479
BEAF-32	achi	TRUE	4	cisbp__M2325	3.99	5kbUpTx	w0.005Andw0.001	0.121456	0.494262
BEAF-32	Acn	TRUE	4	cisbp__M2325	3.99	5kbUpTx	w0.005Andw0.001	0.231574	0.0689952
BEAF-32	Acyp2	TRUE	3	cisbp__M2325	3.99	5kbUpTx	w0.005Andw0.001	0.0703928	0.116412
BEAF-32	AdamTS-A	TRUE	4	cisbp__M2325	3.99	5kbUpTx	w0.005Andw0.001	0.222407	0.0182881
BEAF-32	Adar	TRUE	4	cisbp__M2325	3.99	5kbUpTx	w0.005Andw0.001	0.230376	0.0308075
BEAF-32	Adi1	TRUE	2	cisbp__M2325	3.99	5kbUpTx	w0.005Andw0.001	0.234142	0.110726
BEAF-32	AdSS	TRUE	2	cisbp__M2325	3.99	5kbUpTx	w0.005Andw0.001	0.270466	0.00504616
BEAF-32	Afti	TRUE	4	cisbp__M2325	3.99	5kbUpTx	w0.005Andw0.001	0.141299	0.0810995
BEAF-32	ago	TRUE	4	cisbp__M2325	3.99	5kbUpTx	w0.005Andw0.001	0.158815	0.308131
BEAF-32	AGO1	TRUE	4	cisbp__M2325	3.99	5kbUpTx	w0.005Andw0.001	0.279595	0.00275014
BEAF-32	AGO3	TRUE	4	cisbp__M2325	3.99	5kbUpTx	w0.005Andw0.001	0.26892	0.100935
BEAF-32	agt	TRUE	2	cisbp__M2325	3.99	5kbUpTx	w0.005Andw0.001	0.107049	0.124537
BEAF-32	Ahcy	TRUE	4	cisbp__M2325	3.99	5kbUpTx	w0.005Andw0.001	0.122801	0.0201372
BEAF-32	AIMP3	TRUE	4	cisbp__M2325	3.99	5kbUpTx	w0.005Andw0.001	0.0684979	1.15138
BEAF-32	Akap200	TRUE	3	cisbp__M2325	3.99	5kbUpTx	w0.005Andw0.001	0.202048	0.0435775
BEAF-32	AlaRS	TRUE	3	cisbp__M2325	3.99	5kbUpTx	w0.005Andw0.001	0.148292	0.412571
BEAF-32	alc	TRUE	2	cisbp__M2325	3.99	5kbUpTx	w0.005Andw0.001	0.251108	0.112667
BEAF-32	Aldh-III	TRUE	4	cisbp__M2325	3.99	5kbUpTx	w0.005Andw0.001	0.202559	0.0229178
BEAF-32	Alh	TRUE	4	cisbp__M2325	3.99	5kbUpTx	w0.005Andw0.001	0.217187	0.00251426
BEAF-32	alien	TRUE	3	cisbp__M2325	3.99	5kbUpTx	w0.005Andw0.001	0.0852913	0.0176532
BEAF-32	AlkB	TRUE	4	cisbp__M2325	3.99	5kbUpTx	w0.005Andw0.001	0.113457	0.276378
BEAF-32	alpha-Cat	TRUE	4	cisbp__M2325	3.99	5kbUpTx	w0.005Andw0.001	0.257794	0.0505429
BEAF-32	alphaSnap	TRUE	4	cisbp__M2325	3.99	5kbUpTx	w0.005Andw0.001	0.197904	0.107082
BEAF-32	AMPdeam	TRUE	4	cisbp__M2325	3.99	5kbUpTx	w0.005Andw0.001	0.262077	0.00600053
BEAF-32	Amun	TRUE	2	cisbp__M2325	3.99	5kbUpTx	w0.005Andw0.001	0.187038	0.0320164
BEAF-32	ana1	TRUE	4	cisbp__M2325	3.99	5kbUpTx	w0.005Andw0.001	0.078275	0.26214
BEAF-32	angel	TRUE	4	cisbp__M2325	3.99	5kbUpTx	w0.005Andw0.001	0.0660577	0.271181
BEAF-32	Ant2	TRUE	4	cisbp__M2325	3.99	5kbUpTx	w0.005Andw0.001	0.127485	0.144436
BEAF-32	Antp	TRUE	4	cisbp__M2325	3.99	5kbUpTx	w0.005Andw0.001	0.0469384	1.40171
BEAF-32	AP-1gamma	TRUE	3	cisbp__M2325	3.99	5kbUpTx	w0.005Andw0.001	0.26975	0.0348625
BEAF-32	AP-1sigma	TRUE	4	cisbp__M2325	3.99	5kbUpTx	w0.005Andw0.001	0.199813	0.0998101
BEAF-32	APC4	TRUE	4	cisbp__M2325	3.99	5kbUpTx	w0.005Andw0.001	0.0554763	0.595104
BEAF-32	Arc2	TRUE	4	cisbp__M2325	3.99	5kbUpTx	w0.005Andw0.001	0.107011	0.00883889
BEAF-32	ArfGAP1	TRUE	4	cisbp__M2325	3.99	5kbUpTx	w0.005Andw0.001	0.131339	0.534167
BEAF-32	Arfrp1	TRUE	1	cisbp__M2325	3.99	5kbUpTx	w0.005Andw0.001	0.0906071	0.0241864
BEAF-32	ArgRS-m	TRUE	4	cisbp__M2325	3.99	5kbUpTx	w0.005Andw0.001	0.11553	0.0159925
BEAF-32	Arl2	TRUE	4	cisbp__M2325	3.99	5kbUpTx	w0.005Andw0.001	0.0542091	0.134776
BEAF-32	Arl5	TRUE	4	cisbp__M2325	3.99	5kbUpTx	w0.005Andw0.001	0.0900542	0.955184
BEAF-32	Arp3	TRUE	2	cisbp__M2325	3.99	5kbUpTx	w0.005Andw0.001	0.147336	0.0391645
BEAF-32	Arpc1	TRUE	4	cisbp__M2325	3.99	5kbUpTx	w0.005Andw0.001	0.0902347	0.285798
BEAF-32	Arpc2	TRUE	4	cisbp__M2325	3.99	5kbUpTx	w0.005Andw0.001	0.166519	0.0285691
BEAF-32	Arpc3B	TRUE	4	cisbp__M2325	3.99	5kbUpTx	w0.005Andw0.001	0.118061	0.0542314
BEAF-32	Art1	TRUE	4	cisbp__M2325	3.99	5kbUpTx	w0.005Andw0.001	0.0821457	4.82523
BEAF-32	Art7	TRUE	4	cisbp__M2325	3.99	5kbUpTx	w0.005Andw0.001	0.0712486	0.0374562
BEAF-32	aru	TRUE	3	cisbp__M2325	3.99	5kbUpTx	w0.005Andw0.001	0.10582	0.0975991
BEAF-32	Asap	TRUE	4	cisbp__M2325	3.99	5kbUpTx	w0.005Andw0.001	0.196932	0.0459346
BEAF-32	Asator	TRUE	4	cisbp__M2325	3.99	5kbUpTx	w0.005Andw0.001	0.107207	2.05389
BEAF-32	Asciz	TRUE	4	cisbp__M2325	3.99	5kbUpTx	w0.005Andw0.001	0.0470463	0.200707
BEAF-32	ASPP	TRUE	4	cisbp__M2325	3.99	5kbUpTx	w0.005Andw0.001	0.225063	0.0146835
BEAF-32	AspRS	TRUE	4	cisbp__M2325	3.99	5kbUpTx	w0.005Andw0.001	0.156354	0.0483413
BEAF-32	ast	TRUE	4	cisbp__M2325	3.99	5kbUpTx	w0.005Andw0.001	0.0775989	0.112242
BEAF-32	Atf3	TRUE	4	cisbp__M2325	3.99	5kbUpTx	w0.005Andw0.001	0.193171	0.101204
BEAF-32	Atg12	TRUE	4	cisbp__M2325	3.99	5kbUpTx	w0.005Andw0.001	0.0588469	0.005691
BEAF-32	Atg13	TRUE	4	cisbp__M2325	3.99	5kbUpTx	w0.005Andw0.001	0.21658	0.0907178
BEAF-32	Atg14	TRUE	4	cisbp__M2325	3.99	5kbUpTx	w0.005Andw0.001	0.0939156	0.088624
BEAF-32	Atg3	TRUE	4	cisbp__M2325	3.99	5kbUpTx	w0.005Andw0.001	0.130015	0.031468
BEAF-32	Atg8a	TRUE	4	cisbp__M2325	3.99	5kbUpTx	w0.005Andw0.001	0.250496	0.0179809
BEAF-32	Atox1	TRUE	4	cisbp__M2325	3.99	5kbUpTx	w0.005Andw0.001	0.154338	0.184327
BEAF-32	ATP7	TRUE	4	cisbp__M2325	3.99	5kbUpTx	w0.005Andw0.001	0.126658	0.175547
BEAF-32	Atpalpha	TRUE	4	cisbp__M2325	3.99	5kbUpTx	w0.005Andw0.001	0.293692	0.00724253
BEAF-32	ATPCL	TRUE	4	cisbp__M2325	3.99	5kbUpTx	w0.005Andw0.001	0.177613	0.114784
BEAF-32	ATPsynC	TRUE	4	cisbp__M2325	3.99	5kbUpTx	w0.005Andw0.001	0.281486	0.0211319
BEAF-32	ATPsyndelta	TRUE	2	cisbp__M2325	3.99	5kbUpTx	w0.005Andw0.001	0.219098	0.669607
BEAF-32	ATPsyngamma	TRUE	4	cisbp__M2325	3.99	5kbUpTx	w0.005Andw0.001	0.234075	0.049129
BEAF-32	Atx2	TRUE	4	cisbp__M2325	3.99	5kbUpTx	w0.005Andw0.001	0.222477	0.0164722
BEAF-32	Atxn7	TRUE	4	cisbp__M2325	3.99	5kbUpTx	w0.005Andw0.001	0.20022	0.130226
BEAF-32	ave	TRUE	4	cisbp__M2325	3.99	5kbUpTx	w0.005Andw0.001	0.0737812	0.137631
BEAF-32	axo	TRUE	4	cisbp__M2325	3.99	5kbUpTx	w0.005Andw0.001	0.182569	0.00120473
BEAF-32	bab2	TRUE	4	cisbp__M2325	3.99	5kbUpTx	w0.005Andw0.001	0.171987	0.00317333
BEAF-32	babo	TRUE	4	cisbp__M2325	3.99	5kbUpTx	w0.005Andw0.001	0.249762	0.0212766
BEAF-32	Baldspot	TRUE	2	cisbp__M2325	3.99	5kbUpTx	w0.005Andw0.001	0.230813	0.0202332
BEAF-32	Bap170	TRUE	4	cisbp__M2325	3.99	5kbUpTx	w0.005Andw0.001	0.069643	0.0939785
BEAF-32	Bap55	TRUE	4	cisbp__M2325	3.99	5kbUpTx	w0.005Andw0.001	0.0488639	0.0733825
BEAF-32	bc10	TRUE	4	cisbp__M2325	3.99	5kbUpTx	w0.005Andw0.001	0.204295	0.124157
BEAF-32	BCL7-like	TRUE	4	cisbp__M2325	3.99	5kbUpTx	w0.005Andw0.001	0.0625777	0.116374
BEAF-32	BEAF-32	TRUE	4	cisbp__M2325	3.99	5kbUpTx	w0.005Andw0.001	1	NA
BEAF-32	ben	TRUE	3	cisbp__M2325	3.99	5kbUpTx	w0.005Andw0.001	0.212381	0.022225
BEAF-32	Best1	TRUE	4	cisbp__M2325	3.99	5kbUpTx	w0.005Andw0.001	0.20949	0.0584409
BEAF-32	beta4GalNAcTA	TRUE	2	cisbp__M2325	3.99	5kbUpTx	w0.005Andw0.001	0.0814576	0.00869217
BEAF-32	betaGlu	TRUE	4	cisbp__M2325	3.99	5kbUpTx	w0.005Andw0.001	0.127463	0.109092
BEAF-32	bi	TRUE	4	cisbp__M2325	3.99	5kbUpTx	w0.005Andw0.001	0.0896348	0.020485
BEAF-32	BicD	TRUE	4	cisbp__M2325	3.99	5kbUpTx	w0.005Andw0.001	0.214333	0.0202665
BEAF-32	bif	TRUE	4	cisbp__M2325	3.99	5kbUpTx	w0.005Andw0.001	0.197847	0.0194378
BEAF-32	blp	TRUE	4	cisbp__M2325	3.99	5kbUpTx	w0.005Andw0.001	0.137029	0.279153
BEAF-32	blw	TRUE	4	cisbp__M2325	3.99	5kbUpTx	w0.005Andw0.001	0.248046	0.0124962
BEAF-32	bma	TRUE	4	cisbp__M2325	3.99	5kbUpTx	w0.005Andw0.001	0.143344	0.045068
BEAF-32	bnl	TRUE	4	cisbp__M2325	3.99	5kbUpTx	w0.005Andw0.001	0.243151	0.0576644
BEAF-32	bocks	TRUE	4	cisbp__M2325	3.99	5kbUpTx	w0.005Andw0.001	0.0508346	0.0576955
BEAF-32	BOD1	TRUE	4	cisbp__M2325	3.99	5kbUpTx	w0.005Andw0.001	0.105711	0.530079
BEAF-32	bol	TRUE	4	cisbp__M2325	3.99	5kbUpTx	w0.005Andw0.001	0.276379	0.0257132
BEAF-32	bon	TRUE	3	cisbp__M2325	3.99	5kbUpTx	w0.005Andw0.001	0.183719	0.0258419
BEAF-32	bowl	TRUE	2	cisbp__M2325	3.99	5kbUpTx	w0.005Andw0.001	0.209324	0.00521366
BEAF-32	brat	TRUE	4	cisbp__M2325	3.99	5kbUpTx	w0.005Andw0.001	0.146779	0.0562756
BEAF-32	bs	TRUE	4	cisbp__M2325	3.99	5kbUpTx	w0.005Andw0.001	0.200856	0.00421855
BEAF-32	Bsg25D	TRUE	4	cisbp__M2325	3.99	5kbUpTx	w0.005Andw0.001	0.192395	0.0134192
BEAF-32	BtbVII	TRUE	4	cisbp__M2325	3.99	5kbUpTx	w0.005Andw0.001	0.247091	0.00978846
BEAF-32	Btk29A	TRUE	4	cisbp__M2325	3.99	5kbUpTx	w0.005Andw0.001	0.14809	0.0645751
BEAF-32	BubR1	TRUE	4	cisbp__M2325	3.99	5kbUpTx	w0.005Andw0.001	0.0374607	0.15359
BEAF-32	bug	TRUE	2	cisbp__M2325	3.99	5kbUpTx	w0.005Andw0.001	0.0702982	0.501775
BEAF-32	BuGZ	TRUE	4	cisbp__M2325	3.99	5kbUpTx	w0.005Andw0.001	0.261747	0.0233577
BEAF-32	bun	TRUE	4	cisbp__M2325	3.99	5kbUpTx	w0.005Andw0.001	0.278917	0.0161865
BEAF-32	bur	TRUE	3	cisbp__M2325	3.99	5kbUpTx	w0.005Andw0.001	0.201714	0.0323453
BEAF-32	bwa	TRUE	4	cisbp__M2325	3.99	5kbUpTx	w0.005Andw0.001	0.0914142	1.47732
BEAF-32	Bx	TRUE	4	cisbp__M2325	3.99	5kbUpTx	w0.005Andw0.001	0.0963023	0.0212381
BEAF-32	CaBP1	TRUE	4	cisbp__M2325	3.99	5kbUpTx	w0.005Andw0.001	0.0838123	0.0066632
BEAF-32	cac	TRUE	4	cisbp__M2325	3.99	5kbUpTx	w0.005Andw0.001	0.107046	0.00188574
BEAF-32	cactin	TRUE	4	cisbp__M2325	3.99	5kbUpTx	w0.005Andw0.001	0.0740566	1.34068
BEAF-32	Cad87A	TRUE	4	cisbp__M2325	3.99	5kbUpTx	w0.005Andw0.001	0.158572	0.00598656
BEAF-32	CadN2	TRUE	4	cisbp__M2325	3.99	5kbUpTx	w0.005Andw0.001	0.256222	4.01036
BEAF-32	CAH1	TRUE	2	cisbp__M2325	3.99	5kbUpTx	w0.005Andw0.001	0.0913956	0.0127089
BEAF-32	Cam	TRUE	2	cisbp__M2325	3.99	5kbUpTx	w0.005Andw0.001	0.204195	0.0020717
BEAF-32	cana	TRUE	4	cisbp__M2325	3.99	5kbUpTx	w0.005Andw0.001	0.187727	0.0403487
BEAF-32	CanA-14F	TRUE	4	cisbp__M2325	3.99	5kbUpTx	w0.005Andw0.001	0.0989071	0.00489831
BEAF-32	Caper	TRUE	4	cisbp__M2325	3.99	5kbUpTx	w0.005Andw0.001	0.287078	0.00332831
BEAF-32	Capr	TRUE	2	cisbp__M2325	3.99	5kbUpTx	w0.005Andw0.001	0.158327	0.0368616
BEAF-32	capu	TRUE	4	cisbp__M2325	3.99	5kbUpTx	w0.005Andw0.001	0.185358	0.0254741
BEAF-32	Cat	TRUE	4	cisbp__M2325	3.99	5kbUpTx	w0.005Andw0.001	0.242592	0.0973817
BEAF-32	Cbp80	TRUE	4	cisbp__M2325	3.99	5kbUpTx	w0.005Andw0.001	0.132674	0.00285821
BEAF-32	cdc14	TRUE	4	cisbp__M2325	3.99	5kbUpTx	w0.005Andw0.001	0.183644	0.0254913
BEAF-32	Cdc27	TRUE	4	cisbp__M2325	3.99	5kbUpTx	w0.005Andw0.001	0.137796	0.0723952
BEAF-32	Cdc7	TRUE	4	cisbp__M2325	3.99	5kbUpTx	w0.005Andw0.001	0.146516	0.0177396
BEAF-32	Cdk2	TRUE	4	cisbp__M2325	3.99	5kbUpTx	w0.005Andw0.001	0.0821318	0.442432
BEAF-32	CDK2AP1	TRUE	4	cisbp__M2325	3.99	5kbUpTx	w0.005Andw0.001	0.135746	0.132562
BEAF-32	Cdk7	TRUE	4	cisbp__M2325	3.99	5kbUpTx	w0.005Andw0.001	0.0333716	0.0472137
BEAF-32	cer	TRUE	2	cisbp__M2325	3.99	5kbUpTx	w0.005Andw0.001	0.132358	0.0418595
BEAF-32	cert	TRUE	4	cisbp__M2325	3.99	5kbUpTx	w0.005Andw0.001	0.105785	0.184564
BEAF-32	Cfp1	TRUE	4	cisbp__M2325	3.99	5kbUpTx	w0.005Andw0.001	0.0631725	0.0662016
BEAF-32	cg	TRUE	4	cisbp__M2325	3.99	5kbUpTx	w0.005Andw0.001	0.262573	0.00910056
BEAF-32	CG10077	TRUE	4	cisbp__M2325	3.99	5kbUpTx	w0.005Andw0.001	0.275443	0.00619677
BEAF-32	CG10082	TRUE	4	cisbp__M2325	3.99	5kbUpTx	w0.005Andw0.001	0.211571	0.280941
BEAF-32	CG10137	TRUE	4	cisbp__M2325	3.99	5kbUpTx	w0.005Andw0.001	0.061244	0.345588
BEAF-32	CG10175	TRUE	2	cisbp__M2325	3.99	5kbUpTx	w0.005Andw0.001	0.222906	0.139815
BEAF-32	CG10194	TRUE	4	cisbp__M2325	3.99	5kbUpTx	w0.005Andw0.001	0.173563	0.161212
BEAF-32	CG10268	TRUE	4	cisbp__M2325	3.99	5kbUpTx	w0.005Andw0.001	0.0514004	0.218282
BEAF-32	CG10338	TRUE	4	cisbp__M2325	3.99	5kbUpTx	w0.005Andw0.001	0.121154	0.332568
BEAF-32	CG10341	TRUE	4	cisbp__M2325	3.99	5kbUpTx	w0.005Andw0.001	0.103884	0.159665
BEAF-32	CG10418	TRUE	4	cisbp__M2325	3.99	5kbUpTx	w0.005Andw0.001	0.0904828	0.261724
BEAF-32	CG10425	TRUE	4	cisbp__M2325	3.99	5kbUpTx	w0.005Andw0.001	0.104792	0.0343722
BEAF-32	CG10435	TRUE	4	cisbp__M2325	3.99	5kbUpTx	w0.005Andw0.001	0.115954	0.00410766
BEAF-32	CG10462	TRUE	4	cisbp__M2325	3.99	5kbUpTx	w0.005Andw0.001	0.189003	0.0173292
BEAF-32	CG10465	TRUE	4	cisbp__M2325	3.99	5kbUpTx	w0.005Andw0.001	0.168217	0.00340267
BEAF-32	CG10470	TRUE	4	cisbp__M2325	3.99	5kbUpTx	w0.005Andw0.001	0.137202	0.0638977
BEAF-32	CG10565	TRUE	4	cisbp__M2325	3.99	5kbUpTx	w0.005Andw0.001	0.142262	0.0430419
BEAF-32	CG10616	TRUE	4	cisbp__M2325	3.99	5kbUpTx	w0.005Andw0.001	0.140218	0.0651202
BEAF-32	CG10621	TRUE	4	cisbp__M2325	3.99	5kbUpTx	w0.005Andw0.001	0.184234	0.353804
BEAF-32	CG10628	TRUE	4	cisbp__M2325	3.99	5kbUpTx	w0.005Andw0.001	0.0952555	0.244855
BEAF-32	CG10631	TRUE	4	cisbp__M2325	3.99	5kbUpTx	w0.005Andw0.001	0.129525	0.0665439
BEAF-32	CG10737	TRUE	4	cisbp__M2325	3.99	5kbUpTx	w0.005Andw0.001	0.068363	0.0539541
BEAF-32	CG1074	TRUE	4	cisbp__M2325	3.99	5kbUpTx	w0.005Andw0.001	0.121683	0.00782445
BEAF-32	CG10803	TRUE	4	cisbp__M2325	3.99	5kbUpTx	w0.005Andw0.001	0.213376	0.117693
BEAF-32	CG10804	TRUE	4	cisbp__M2325	3.99	5kbUpTx	w0.005Andw0.001	0.113531	0.0579374
BEAF-32	CG10809	TRUE	3	cisbp__M2325	3.99	5kbUpTx	w0.005Andw0.001	0.121073	0.0461189
BEAF-32	CG10866	TRUE	4	cisbp__M2325	3.99	5kbUpTx	w0.005Andw0.001	0.0957916	0.865533
BEAF-32	CG1090	TRUE	4	cisbp__M2325	3.99	5kbUpTx	w0.005Andw0.001	0.0318452	0.223658
BEAF-32	CG10927	TRUE	4	cisbp__M2325	3.99	5kbUpTx	w0.005Andw0.001	0.0803546	0.0802504
BEAF-32	CG11030	TRUE	4	cisbp__M2325	3.99	5kbUpTx	w0.005Andw0.001	0.211819	0.0964157
BEAF-32	CG11050	TRUE	4	cisbp__M2325	3.99	5kbUpTx	w0.005Andw0.001	0.238896	0.0841428
BEAF-32	CG11076	TRUE	4	cisbp__M2325	3.99	5kbUpTx	w0.005Andw0.001	0.191875	0.124134
BEAF-32	CG11122	TRUE	4	cisbp__M2325	3.99	5kbUpTx	w0.005Andw0.001	0.23453	0.0216797
BEAF-32	CG11168	TRUE	4	cisbp__M2325	3.99	5kbUpTx	w0.005Andw0.001	0.114439	0.0128156
BEAF-32	CG11170	TRUE	4	cisbp__M2325	3.99	5kbUpTx	w0.005Andw0.001	0.0566922	0.333709
BEAF-32	CG11180	TRUE	4	cisbp__M2325	3.99	5kbUpTx	w0.005Andw0.001	0.189827	0.102114
BEAF-32	CG11333	TRUE	4	cisbp__M2325	3.99	5kbUpTx	w0.005Andw0.001	0.101798	2.37414
BEAF-32	CG11377	TRUE	4	cisbp__M2325	3.99	5kbUpTx	w0.005Andw0.001	0.103608	0.248576
BEAF-32	CG11396	TRUE	4	cisbp__M2325	3.99	5kbUpTx	w0.005Andw0.001	0.10398	0.0800776
BEAF-32	CG11399	TRUE	4	cisbp__M2325	3.99	5kbUpTx	w0.005Andw0.001	0.0987331	0.108942
BEAF-32	CG11409	TRUE	4	cisbp__M2325	3.99	5kbUpTx	w0.005Andw0.001	0.0559262	0.0290499
BEAF-32	CG11414	TRUE	3	cisbp__M2325	3.99	5kbUpTx	w0.005Andw0.001	0.135363	0.0943266
BEAF-32	CG11417	TRUE	4	cisbp__M2325	3.99	5kbUpTx	w0.005Andw0.001	0.11864	0.00721915
BEAF-32	CG11447	TRUE	4	cisbp__M2325	3.99	5kbUpTx	w0.005Andw0.001	0.0842898	0.130301
BEAF-32	CG11504	TRUE	4	cisbp__M2325	3.99	5kbUpTx	w0.005Andw0.001	0.0583158	0.24139
BEAF-32	CG11555	TRUE	4	cisbp__M2325	3.99	5kbUpTx	w0.005Andw0.001	0.130163	0.0633096
BEAF-32	CG11563	TRUE	3	cisbp__M2325	3.99	5kbUpTx	w0.005Andw0.001	0.0679146	1.34883
BEAF-32	CG11586	TRUE	4	cisbp__M2325	3.99	5kbUpTx	w0.005Andw0.001	0.115496	0.131873
BEAF-32	CG11597	TRUE	4	cisbp__M2325	3.99	5kbUpTx	w0.005Andw0.001	0.0662331	1.89758
BEAF-32	CG11753	TRUE	4	cisbp__M2325	3.99	5kbUpTx	w0.005Andw0.001	0.1399	0.199096
BEAF-32	CG11779	TRUE	2	cisbp__M2325	3.99	5kbUpTx	w0.005Andw0.001	0.179931	0.346942
BEAF-32	CG11781	TRUE	4	cisbp__M2325	3.99	5kbUpTx	w0.005Andw0.001	0.0803824	0.0794975
BEAF-32	CG11791	TRUE	4	cisbp__M2325	3.99	5kbUpTx	w0.005Andw0.001	0.248368	0.123023
BEAF-32	CG11807	TRUE	4	cisbp__M2325	3.99	5kbUpTx	w0.005Andw0.001	0.125364	0.0784783
BEAF-32	CG11808	TRUE	4	cisbp__M2325	3.99	5kbUpTx	w0.005Andw0.001	0.0501341	0.320382
BEAF-32	CG11837	TRUE	2	cisbp__M2325	3.99	5kbUpTx	w0.005Andw0.001	0.0972779	0.341949
BEAF-32	CG11857	TRUE	4	cisbp__M2325	3.99	5kbUpTx	w0.005Andw0.001	0.108036	0.161868
BEAF-32	CG11858	TRUE	4	cisbp__M2325	3.99	5kbUpTx	w0.005Andw0.001	0.0786684	0.418778
BEAF-32	CG11920	TRUE	4	cisbp__M2325	3.99	5kbUpTx	w0.005Andw0.001	0.0614782	0.486052
BEAF-32	CG11964	TRUE	2	cisbp__M2325	3.99	5kbUpTx	w0.005Andw0.001	0.0567194	0.232237
BEAF-32	CG11980	TRUE	3	cisbp__M2325	3.99	5kbUpTx	w0.005Andw0.001	0.120291	0.12715
BEAF-32	CG12024	TRUE	2	cisbp__M2325	3.99	5kbUpTx	w0.005Andw0.001	0.166235	0.043393
BEAF-32	CG12025	TRUE	2	cisbp__M2325	3.99	5kbUpTx	w0.005Andw0.001	0.155261	0.0721107
BEAF-32	CG12065	TRUE	4	cisbp__M2325	3.99	5kbUpTx	w0.005Andw0.001	0.219448	0.0514104
BEAF-32	CG12121	TRUE	4	cisbp__M2325	3.99	5kbUpTx	w0.005Andw0.001	0.146923	0.480176
BEAF-32	CG12171	TRUE	4	cisbp__M2325	3.99	5kbUpTx	w0.005Andw0.001	0.165251	0.0502413
BEAF-32	CG12179	TRUE	4	cisbp__M2325	3.99	5kbUpTx	w0.005Andw0.001	0.0834462	0.180774
BEAF-32	CG12182	TRUE	4	cisbp__M2325	3.99	5kbUpTx	w0.005Andw0.001	0.0526408	0.595218
BEAF-32	CG12213	TRUE	4	cisbp__M2325	3.99	5kbUpTx	w0.005Andw0.001	0.104406	0.69714
BEAF-32	CG12219	TRUE	4	cisbp__M2325	3.99	5kbUpTx	w0.005Andw0.001	0.0838285	0.249479
BEAF-32	CG12253	TRUE	4	cisbp__M2325	3.99	5kbUpTx	w0.005Andw0.001	0.0638348	0.0442847
BEAF-32	CG12290	TRUE	2	cisbp__M2325	3.99	5kbUpTx	w0.005Andw0.001	0.21922	0.137852
BEAF-32	CG12301	TRUE	4	cisbp__M2325	3.99	5kbUpTx	w0.005Andw0.001	0.162488	0.036089
BEAF-32	CG12341	TRUE	3	cisbp__M2325	3.99	5kbUpTx	w0.005Andw0.001	0.0896025	0.0141557
BEAF-32	CG12535	TRUE	4	cisbp__M2325	3.99	5kbUpTx	w0.005Andw0.001	0.248226	0.0565308
BEAF-32	CG12576	TRUE	4	cisbp__M2325	3.99	5kbUpTx	w0.005Andw0.001	0.198707	0.0266362
BEAF-32	CG12608	TRUE	4	cisbp__M2325	3.99	5kbUpTx	w0.005Andw0.001	0.100368	0.0650941
BEAF-32	CG12769	TRUE	4	cisbp__M2325	3.99	5kbUpTx	w0.005Andw0.001	0.133562	0.0481915
BEAF-32	CG12895	TRUE	4	cisbp__M2325	3.99	5kbUpTx	w0.005Andw0.001	0.105716	0.0266567
BEAF-32	CG12910	TRUE	4	cisbp__M2325	3.99	5kbUpTx	w0.005Andw0.001	0.193596	0.115115
BEAF-32	CG12948	TRUE	4	cisbp__M2325	3.99	5kbUpTx	w0.005Andw0.001	0.0663163	0.0578388
BEAF-32	CG13025	TRUE	4	cisbp__M2325	3.99	5kbUpTx	w0.005Andw0.001	0.0560485	0.317648
BEAF-32	CG1307	TRUE	4	cisbp__M2325	3.99	5kbUpTx	w0.005Andw0.001	0.100268	0.841372
BEAF-32	CG13097	TRUE	4	cisbp__M2325	3.99	5kbUpTx	w0.005Andw0.001	0.143724	0.0578088
BEAF-32	CG13117	TRUE	4	cisbp__M2325	3.99	5kbUpTx	w0.005Andw0.001	0.0955124	0.113481
BEAF-32	CG13192	TRUE	4	cisbp__M2325	3.99	5kbUpTx	w0.005Andw0.001	0.071904	0.321083
BEAF-32	CG13252	TRUE	4	cisbp__M2325	3.99	5kbUpTx	w0.005Andw0.001	0.244081	0.0224476
BEAF-32	CG13309	TRUE	2	cisbp__M2325	3.99	5kbUpTx	w0.005Andw0.001	0.26552	0.0581753
BEAF-32	CG13323	TRUE	3	cisbp__M2325	3.99	5kbUpTx	w0.005Andw0.001	0.0992265	0.0397039
BEAF-32	CG13324	TRUE	3	cisbp__M2325	3.99	5kbUpTx	w0.005Andw0.001	0.0479085	0.012895
BEAF-32	CG13367	TRUE	3	cisbp__M2325	3.99	5kbUpTx	w0.005Andw0.001	0.120635	0.0156438
BEAF-32	CG13384	TRUE	2	cisbp__M2325	3.99	5kbUpTx	w0.005Andw0.001	0.198554	0.230717
BEAF-32	CG13390	TRUE	4	cisbp__M2325	3.99	5kbUpTx	w0.005Andw0.001	0.0637353	0.0856089
BEAF-32	CG13449	TRUE	4	cisbp__M2325	3.99	5kbUpTx	w0.005Andw0.001	0.108497	0.141835
BEAF-32	CG13516	TRUE	4	cisbp__M2325	3.99	5kbUpTx	w0.005Andw0.001	0.225317	0.0904804
BEAF-32	CG13623	TRUE	4	cisbp__M2325	3.99	5kbUpTx	w0.005Andw0.001	0.0783245	0.0541163
BEAF-32	CG13667	TRUE	4	cisbp__M2325	3.99	5kbUpTx	w0.005Andw0.001	0.0844488	0.12548
BEAF-32	CG13784	TRUE	4	cisbp__M2325	3.99	5kbUpTx	w0.005Andw0.001	0.246287	0.00625632
BEAF-32	CG13827	TRUE	4	cisbp__M2325	3.99	5kbUpTx	w0.005Andw0.001	0.224072	0.421701
BEAF-32	CG13868	TRUE	4	cisbp__M2325	3.99	5kbUpTx	w0.005Andw0.001	0.269928	0.00131513
BEAF-32	CG13917	TRUE	4	cisbp__M2325	3.99	5kbUpTx	w0.005Andw0.001	0.0634103	0.662244
BEAF-32	CG13933	TRUE	4	cisbp__M2325	3.99	5kbUpTx	w0.005Andw0.001	0.134905	0.734827
BEAF-32	CG13954	TRUE	4	cisbp__M2325	3.99	5kbUpTx	w0.005Andw0.001	0.132757	0.0384296
BEAF-32	CG1407	TRUE	2	cisbp__M2325	3.99	5kbUpTx	w0.005Andw0.001	0.14622	0.113935
BEAF-32	CG14104	TRUE	4	cisbp__M2325	3.99	5kbUpTx	w0.005Andw0.001	0.056693	0.290675
BEAF-32	CG1416	TRUE	4	cisbp__M2325	3.99	5kbUpTx	w0.005Andw0.001	0.155606	0.135791
BEAF-32	CG14194	TRUE	4	cisbp__M2325	3.99	5kbUpTx	w0.005Andw0.001	0.125722	0.54422
BEAF-32	CG14210	TRUE	4	cisbp__M2325	3.99	5kbUpTx	w0.005Andw0.001	0.113132	0.0547596
BEAF-32	CG14270	TRUE	4	cisbp__M2325	3.99	5kbUpTx	w0.005Andw0.001	0.0304618	0.0266756
BEAF-32	CG14407	TRUE	4	cisbp__M2325	3.99	5kbUpTx	w0.005Andw0.001	0.0986018	0.128285
BEAF-32	CG14441	TRUE	4	cisbp__M2325	3.99	5kbUpTx	w0.005Andw0.001	0.256228	0.0226684
BEAF-32	CG14457	TRUE	4	cisbp__M2325	3.99	5kbUpTx	w0.005Andw0.001	0.0404086	0.00335197
BEAF-32	CG14459	TRUE	4	cisbp__M2325	3.99	5kbUpTx	w0.005Andw0.001	0.0993676	0.161534
BEAF-32	CG14478	TRUE	4	cisbp__M2325	3.99	5kbUpTx	w0.005Andw0.001	0.259423	0.00927259
BEAF-32	CG14488	TRUE	4	cisbp__M2325	3.99	5kbUpTx	w0.005Andw0.001	0.0493396	0.0771744
BEAF-32	CG14561	TRUE	2	cisbp__M2325	3.99	5kbUpTx	w0.005Andw0.001	0.0414808	0.0180532
BEAF-32	CG14606	TRUE	1	cisbp__M2325	3.99	5kbUpTx	w0.005Andw0.001	0.140115	0.0822465
BEAF-32	CG14641	TRUE	4	cisbp__M2325	3.99	5kbUpTx	w0.005Andw0.001	0.0956826	0.133913
BEAF-32	CG14657	TRUE	4	cisbp__M2325	3.99	5kbUpTx	w0.005Andw0.001	0.182487	0.0422929
BEAF-32	CG14667	TRUE	3	cisbp__M2325	3.99	5kbUpTx	w0.005Andw0.001	0.0943931	0.088323
BEAF-32	CG14671	TRUE	4	cisbp__M2325	3.99	5kbUpTx	w0.005Andw0.001	0.154408	0.0887441
BEAF-32	CG14778	TRUE	4	cisbp__M2325	3.99	5kbUpTx	w0.005Andw0.001	0.159652	0.112603
BEAF-32	CG14879	TRUE	4	cisbp__M2325	3.99	5kbUpTx	w0.005Andw0.001	0.0992363	0.0250503
BEAF-32	CG14906	TRUE	4	cisbp__M2325	3.99	5kbUpTx	w0.005Andw0.001	0.0773321	1.87823
BEAF-32	CG14907	TRUE	4	cisbp__M2325	3.99	5kbUpTx	w0.005Andw0.001	0.100718	0.00450129
BEAF-32	CG14937	TRUE	4	cisbp__M2325	3.99	5kbUpTx	w0.005Andw0.001	0.058666	0.0995395
BEAF-32	CG14971	TRUE	4	cisbp__M2325	3.99	5kbUpTx	w0.005Andw0.001	0.0981502	0.448095
BEAF-32	CG14985	TRUE	4	cisbp__M2325	3.99	5kbUpTx	w0.005Andw0.001	0.1034	0.375683
BEAF-32	CG15027	TRUE	4	cisbp__M2325	3.99	5kbUpTx	w0.005Andw0.001	0.160318	0.0862066
BEAF-32	CG15107	TRUE	4	cisbp__M2325	3.99	5kbUpTx	w0.005Andw0.001	0.0557282	0.0648301
BEAF-32	CG15117	TRUE	4	cisbp__M2325	3.99	5kbUpTx	w0.005Andw0.001	0.113205	0.988288
BEAF-32	CG1513	TRUE	3	cisbp__M2325	3.99	5kbUpTx	w0.005Andw0.001	0.251317	0.34014
BEAF-32	CG1523	TRUE	4	cisbp__M2325	3.99	5kbUpTx	w0.005Andw0.001	0.0820622	0.101342
BEAF-32	CG1529	TRUE	4	cisbp__M2325	3.99	5kbUpTx	w0.005Andw0.001	0.147745	0.0623564
BEAF-32	CG1532	TRUE	4	cisbp__M2325	3.99	5kbUpTx	w0.005Andw0.001	0.215542	0.300446
BEAF-32	CG15347	TRUE	4	cisbp__M2325	3.99	5kbUpTx	w0.005Andw0.001	0.0437923	0.710302
BEAF-32	CG15356	TRUE	4	cisbp__M2325	3.99	5kbUpTx	w0.005Andw0.001	0.157769	0.514393
BEAF-32	CG15362	TRUE	4	cisbp__M2325	3.99	5kbUpTx	w0.005Andw0.001	0.0731299	4.69393
BEAF-32	CG15365	TRUE	4	cisbp__M2325	3.99	5kbUpTx	w0.005Andw0.001	0.105716	0.0969684
BEAF-32	CG1542	TRUE	4	cisbp__M2325	3.99	5kbUpTx	w0.005Andw0.001	0.128758	1.83889
BEAF-32	CG15422	TRUE	4	cisbp__M2325	3.99	5kbUpTx	w0.005Andw0.001	0.0575872	0.10767
BEAF-32	CG15456	TRUE	4	cisbp__M2325	3.99	5kbUpTx	w0.005Andw0.001	0.0496384	2.00481
BEAF-32	CG15525	TRUE	4	cisbp__M2325	3.99	5kbUpTx	w0.005Andw0.001	0.08294	0.179295
BEAF-32	CG15601	TRUE	4	cisbp__M2325	3.99	5kbUpTx	w0.005Andw0.001	0.0844354	0.0446587
BEAF-32	CG15717	TRUE	3	cisbp__M2325	3.99	5kbUpTx	w0.005Andw0.001	0.101143	0.053403
BEAF-32	CG15743	TRUE	4	cisbp__M2325	3.99	5kbUpTx	w0.005Andw0.001	0.0643959	0.00327057
BEAF-32	CG15771	TRUE	4	cisbp__M2325	3.99	5kbUpTx	w0.005Andw0.001	0.229648	0.276935
BEAF-32	CG15822	TRUE	4	cisbp__M2325	3.99	5kbUpTx	w0.005Andw0.001	0.0392844	0.0270554
BEAF-32	CG1647	TRUE	4	cisbp__M2325	3.99	5kbUpTx	w0.005Andw0.001	0.116163	0.0588423
BEAF-32	CG1671	TRUE	2	cisbp__M2325	3.99	5kbUpTx	w0.005Andw0.001	0.111314	0.688066
BEAF-32	CG16734	TRUE	4	cisbp__M2325	3.99	5kbUpTx	w0.005Andw0.001	0.0611656	0.112556
BEAF-32	CG1677	TRUE	4	cisbp__M2325	3.99	5kbUpTx	w0.005Andw0.001	0.249382	0.358401
BEAF-32	CG16868	TRUE	2	cisbp__M2325	3.99	5kbUpTx	w0.005Andw0.001	0.101001	0.121294
BEAF-32	CG16890	TRUE	4	cisbp__M2325	3.99	5kbUpTx	w0.005Andw0.001	0.112633	0.130541
BEAF-32	CG16935	TRUE	4	cisbp__M2325	3.99	5kbUpTx	w0.005Andw0.001	0.108726	0.293463
BEAF-32	CG1695	TRUE	1	cisbp__M2325	3.99	5kbUpTx	w0.005Andw0.001	0.0726414	0.513512
BEAF-32	CG16985	TRUE	4	cisbp__M2325	3.99	5kbUpTx	w0.005Andw0.001	0.187107	0.0102799
BEAF-32	CG16986	TRUE	4	cisbp__M2325	3.99	5kbUpTx	w0.005Andw0.001	0.159361	0.396596
BEAF-32	CG17078	TRUE	4	cisbp__M2325	3.99	5kbUpTx	w0.005Andw0.001	0.099169	0.0850541
BEAF-32	CG17110	TRUE	4	cisbp__M2325	3.99	5kbUpTx	w0.005Andw0.001	0.17752	0.0109422
BEAF-32	CG17119	TRUE	4	cisbp__M2325	3.99	5kbUpTx	w0.005Andw0.001	0.179032	0.0256338
BEAF-32	CG17163	TRUE	4	cisbp__M2325	3.99	5kbUpTx	w0.005Andw0.001	0.1356	0.425854
BEAF-32	CG17168	TRUE	4	cisbp__M2325	3.99	5kbUpTx	w0.005Andw0.001	0.160314	0.0191703
BEAF-32	CG17219	TRUE	4	cisbp__M2325	3.99	5kbUpTx	w0.005Andw0.001	0.0849927	0.0128883
BEAF-32	CG17266	TRUE	4	cisbp__M2325	3.99	5kbUpTx	w0.005Andw0.001	0.0473009	2.91075
BEAF-32	CG17270	TRUE	4	cisbp__M2325	3.99	5kbUpTx	w0.005Andw0.001	0.0540395	0.0826125
BEAF-32	CG17292	TRUE	4	cisbp__M2325	3.99	5kbUpTx	w0.005Andw0.001	0.119499	0.191543
BEAF-32	CG17574	TRUE	4	cisbp__M2325	3.99	5kbUpTx	w0.005Andw0.001	0.262638	0.165224
BEAF-32	CG17598	TRUE	4	cisbp__M2325	3.99	5kbUpTx	w0.005Andw0.001	0.111374	0.052422
BEAF-32	CG17600	TRUE	4	cisbp__M2325	3.99	5kbUpTx	w0.005Andw0.001	0.106082	0.271342
BEAF-32	CG17724	TRUE	4	cisbp__M2325	3.99	5kbUpTx	w0.005Andw0.001	0.19664	1.24353
BEAF-32	CG17734	TRUE	4	cisbp__M2325	3.99	5kbUpTx	w0.005Andw0.001	0.256215	0.0226925
BEAF-32	CG17765	TRUE	4	cisbp__M2325	3.99	5kbUpTx	w0.005Andw0.001	0.0936331	0.309703
BEAF-32	CG17776	TRUE	4	cisbp__M2325	3.99	5kbUpTx	w0.005Andw0.001	0.10899	0.0159982
BEAF-32	CG17816	TRUE	4	cisbp__M2325	3.99	5kbUpTx	w0.005Andw0.001	0.188606	0.0888027
BEAF-32	CG17829	TRUE	4	cisbp__M2325	3.99	5kbUpTx	w0.005Andw0.001	0.114695	0.53928
BEAF-32	CG1789	TRUE	4	cisbp__M2325	3.99	5kbUpTx	w0.005Andw0.001	0.102809	0.205994
BEAF-32	CG17931	TRUE	4	cisbp__M2325	3.99	5kbUpTx	w0.005Andw0.001	0.116882	0.0539546
BEAF-32	CG18094	TRUE	4	cisbp__M2325	3.99	5kbUpTx	w0.005Andw0.001	0.0486368	0.138201
BEAF-32	CG1814	TRUE	2	cisbp__M2325	3.99	5kbUpTx	w0.005Andw0.001	0.160348	0.0562876
BEAF-32	CG1824	TRUE	4	cisbp__M2325	3.99	5kbUpTx	w0.005Andw0.001	0.117573	0.250113
BEAF-32	CG18259	TRUE	4	cisbp__M2325	3.99	5kbUpTx	w0.005Andw0.001	0.0865821	0.231952
BEAF-32	CG18324	TRUE	4	cisbp__M2325	3.99	5kbUpTx	w0.005Andw0.001	0.268777	0.545039
BEAF-32	CG18327	TRUE	4	cisbp__M2325	3.99	5kbUpTx	w0.005Andw0.001	0.253446	0.0047903
BEAF-32	CG18335	TRUE	2	cisbp__M2325	3.99	5kbUpTx	w0.005Andw0.001	0.0380087	0.170722
BEAF-32	CG1847	TRUE	2	cisbp__M2325	3.99	5kbUpTx	w0.005Andw0.001	0.0849245	0.186742
BEAF-32	CG18815	TRUE	4	cisbp__M2325	3.99	5kbUpTx	w0.005Andw0.001	0.171039	0.0448488
BEAF-32	CG1902	TRUE	4	cisbp__M2325	3.99	5kbUpTx	w0.005Andw0.001	0.153732	0.258765
BEAF-32	CG1910	TRUE	4	cisbp__M2325	3.99	5kbUpTx	w0.005Andw0.001	0.195398	0.115849
BEAF-32	CG2003	TRUE	2	cisbp__M2325	3.99	5kbUpTx	w0.005Andw0.001	0.0423798	4.64517
BEAF-32	CG2017	TRUE	4	cisbp__M2325	3.99	5kbUpTx	w0.005Andw0.001	0.155243	0.330511
BEAF-32	CG2061	TRUE	4	cisbp__M2325	3.99	5kbUpTx	w0.005Andw0.001	0.0786998	0.468698
BEAF-32	CG2126	TRUE	3	cisbp__M2325	3.99	5kbUpTx	w0.005Andw0.001	0.112193	0.0998108
BEAF-32	CG2162	TRUE	2	cisbp__M2325	3.99	5kbUpTx	w0.005Andw0.001	0.165498	0.00374961
BEAF-32	CG2321	TRUE	2	cisbp__M2325	3.99	5kbUpTx	w0.005Andw0.001	0.068893	0.0103871
BEAF-32	CG2444	TRUE	2	cisbp__M2325	3.99	5kbUpTx	w0.005Andw0.001	0.0565098	2.1232
BEAF-32	CG2614	TRUE	2	cisbp__M2325	3.99	5kbUpTx	w0.005Andw0.001	0.109444	0.433614
BEAF-32	CG2747	TRUE	4	cisbp__M2325	3.99	5kbUpTx	w0.005Andw0.001	0.221765	0.018179
BEAF-32	CG2765	TRUE	4	cisbp__M2325	3.99	5kbUpTx	w0.005Andw0.001	0.22301	0.0135738
BEAF-32	CG2846	TRUE	4	cisbp__M2325	3.99	5kbUpTx	w0.005Andw0.001	0.172595	0.0479976
BEAF-32	CG2909	TRUE	4	cisbp__M2325	3.99	5kbUpTx	w0.005Andw0.001	0.12533	0.0558588
BEAF-32	CG2926	TRUE	4	cisbp__M2325	3.99	5kbUpTx	w0.005Andw0.001	0.217651	0.018082
BEAF-32	CG2972	TRUE	4	cisbp__M2325	3.99	5kbUpTx	w0.005Andw0.001	0.0657789	0.0744604
BEAF-32	CG30089	TRUE	4	cisbp__M2325	3.99	5kbUpTx	w0.005Andw0.001	0.205693	0.179297
BEAF-32	CG30105	TRUE	4	cisbp__M2325	3.99	5kbUpTx	w0.005Andw0.001	0.0567164	0.196728
BEAF-32	CG30122	TRUE	3	cisbp__M2325	3.99	5kbUpTx	w0.005Andw0.001	0.247508	0.0187919
BEAF-32	CG30157	TRUE	3	cisbp__M2325	3.99	5kbUpTx	w0.005Andw0.001	0.0472434	0.136699
BEAF-32	CG3038	TRUE	2	cisbp__M2325	3.99	5kbUpTx	w0.005Andw0.001	0.0408489	1.4977
BEAF-32	CG30424	TRUE	4	cisbp__M2325	3.99	5kbUpTx	w0.005Andw0.001	0.235927	0.020036
BEAF-32	CG30491	TRUE	4	cisbp__M2325	3.99	5kbUpTx	w0.005Andw0.001	0.139664	0.0293226
BEAF-32	CG3071	TRUE	4	cisbp__M2325	3.99	5kbUpTx	w0.005Andw0.001	0.0771842	0.467006
BEAF-32	CG3085	TRUE	4	cisbp__M2325	3.99	5kbUpTx	w0.005Andw0.001	0.0333832	0.245503
BEAF-32	CG31064	TRUE	4	cisbp__M2325	3.99	5kbUpTx	w0.005Andw0.001	0.157409	0.013839
BEAF-32	CG31098	TRUE	1	cisbp__M2325	3.99	5kbUpTx	w0.005Andw0.001	0.156865	0.101588
BEAF-32	CG31122	TRUE	4	cisbp__M2325	3.99	5kbUpTx	w0.005Andw0.001	0.161296	0.0353895
BEAF-32	CG31145	TRUE	4	cisbp__M2325	3.99	5kbUpTx	w0.005Andw0.001	0.268158	0.0130981
BEAF-32	CG31191	TRUE	4	cisbp__M2325	3.99	5kbUpTx	w0.005Andw0.001	0.149781	2.03271
BEAF-32	CG31249	TRUE	4	cisbp__M2325	3.99	5kbUpTx	w0.005Andw0.001	0.0914896	0.190247
BEAF-32	CG31323	TRUE	4	cisbp__M2325	3.99	5kbUpTx	w0.005Andw0.001	0.0354347	0.0680987
BEAF-32	CG31324	TRUE	4	cisbp__M2325	3.99	5kbUpTx	w0.005Andw0.001	0.12716	0.184598
BEAF-32	CG31457	TRUE	4	cisbp__M2325	3.99	5kbUpTx	w0.005Andw0.001	0.0611837	0.00211236
BEAF-32	CG31549	TRUE	4	cisbp__M2325	3.99	5kbUpTx	w0.005Andw0.001	0.134295	0.302406
BEAF-32	CG31612	TRUE	4	cisbp__M2325	3.99	5kbUpTx	w0.005Andw0.001	0.168493	0.00260048
BEAF-32	CG31627	TRUE	3	cisbp__M2325	3.99	5kbUpTx	w0.005Andw0.001	0.0774358	0.0216228
BEAF-32	CG31694	TRUE	4	cisbp__M2325	3.99	5kbUpTx	w0.005Andw0.001	0.213519	0.0340112
BEAF-32	CG31800	TRUE	4	cisbp__M2325	3.99	5kbUpTx	w0.005Andw0.001	0.127741	0.0712881
BEAF-32	CG31848	TRUE	4	cisbp__M2325	3.99	5kbUpTx	w0.005Andw0.001	0.036873	1.4366
BEAF-32	CG31908	TRUE	4	cisbp__M2325	3.99	5kbUpTx	w0.005Andw0.001	0.139522	0.0510083
BEAF-32	CG31935	TRUE	4	cisbp__M2325	3.99	5kbUpTx	w0.005Andw0.001	0.148442	0.0408213
BEAF-32	CG31957	TRUE	4	cisbp__M2325	3.99	5kbUpTx	w0.005Andw0.001	0.081693	0.0814322
BEAF-32	CG32017	TRUE	4	cisbp__M2325	3.99	5kbUpTx	w0.005Andw0.001	0.153149	0.00814501
BEAF-32	CG32026	TRUE	4	cisbp__M2325	3.99	5kbUpTx	w0.005Andw0.001	0.0660558	0.46344
BEAF-32	CG32112	TRUE	4	cisbp__M2325	3.99	5kbUpTx	w0.005Andw0.001	0.153677	0.0824786
BEAF-32	CG32147	TRUE	4	cisbp__M2325	3.99	5kbUpTx	w0.005Andw0.001	0.23751	0.0208951
BEAF-32	CG32221	TRUE	4	cisbp__M2325	3.99	5kbUpTx	w0.005Andw0.001	0.0743769	0.0671454
BEAF-32	CG3224	TRUE	4	cisbp__M2325	3.99	5kbUpTx	w0.005Andw0.001	0.15456	0.61589
BEAF-32	CG32264	TRUE	4	cisbp__M2325	3.99	5kbUpTx	w0.005Andw0.001	0.267659	0.00378801
BEAF-32	CG32267	TRUE	4	cisbp__M2325	3.99	5kbUpTx	w0.005Andw0.001	0.172048	0.109777
BEAF-32	CG32344	TRUE	4	cisbp__M2325	3.99	5kbUpTx	w0.005Andw0.001	0.12912	0.748617
BEAF-32	CG32373	TRUE	4	cisbp__M2325	3.99	5kbUpTx	w0.005Andw0.001	0.0529535	1.08649
BEAF-32	CG32428	TRUE	4	cisbp__M2325	3.99	5kbUpTx	w0.005Andw0.001	0.179108	0.103506
BEAF-32	CG32486	TRUE	4	cisbp__M2325	3.99	5kbUpTx	w0.005Andw0.001	0.248574	0.00350397
BEAF-32	CG32576	TRUE	4	cisbp__M2325	3.99	5kbUpTx	w0.005Andw0.001	0.105888	0.1573
BEAF-32	CG32590	TRUE	4	cisbp__M2325	3.99	5kbUpTx	w0.005Andw0.001	0.0750202	0.74444
BEAF-32	CG32708	TRUE	4	cisbp__M2325	3.99	5kbUpTx	w0.005Andw0.001	0.0633494	0.263225
BEAF-32	CG32712	TRUE	2	cisbp__M2325	3.99	5kbUpTx	w0.005Andw0.001	0.0461021	0.0422982
BEAF-32	CG32719	TRUE	4	cisbp__M2325	3.99	5kbUpTx	w0.005Andw0.001	0.0461502	0.0731453
BEAF-32	CG32772	TRUE	4	cisbp__M2325	3.99	5kbUpTx	w0.005Andw0.001	0.172538	0.620368
BEAF-32	CG32809	TRUE	4	cisbp__M2325	3.99	5kbUpTx	w0.005Andw0.001	0.103138	0.0410778
BEAF-32	CG32856	TRUE	4	cisbp__M2325	3.99	5kbUpTx	w0.005Andw0.001	0.0692848	0.129923
BEAF-32	CG3294	TRUE	2	cisbp__M2325	3.99	5kbUpTx	w0.005Andw0.001	0.103369	0.439409
BEAF-32	CG3295	TRUE	2	cisbp__M2325	3.99	5kbUpTx	w0.005Andw0.001	0.0736421	0.0499071
BEAF-32	CG3309	TRUE	2	cisbp__M2325	3.99	5kbUpTx	w0.005Andw0.001	0.0722921	0.710976
BEAF-32	CG33090	TRUE	4	cisbp__M2325	3.99	5kbUpTx	w0.005Andw0.001	0.225153	0.0290549
BEAF-32	CG33099	TRUE	4	cisbp__M2325	3.99	5kbUpTx	w0.005Andw0.001	0.210254	0.0488431
BEAF-32	CG33111	TRUE	4	cisbp__M2325	3.99	5kbUpTx	w0.005Andw0.001	0.156336	0.0408634
BEAF-32	CG33158	TRUE	4	cisbp__M2325	3.99	5kbUpTx	w0.005Andw0.001	0.224164	0.0165464
BEAF-32	CG33181	TRUE	4	cisbp__M2325	3.99	5kbUpTx	w0.005Andw0.001	0.0849901	0.0309866
BEAF-32	CG33228	TRUE	2	cisbp__M2325	3.99	5kbUpTx	w0.005Andw0.001	0.111102	0.0451368
BEAF-32	CG33288	TRUE	4	cisbp__M2325	3.99	5kbUpTx	w0.005Andw0.001	0.0847279	0.0580733
BEAF-32	CG33298	TRUE	4	cisbp__M2325	3.99	5kbUpTx	w0.005Andw0.001	0.148787	0.051805
BEAF-32	CG3337	TRUE	4	cisbp__M2325	3.99	5kbUpTx	w0.005Andw0.001	0.111917	0.1384
BEAF-32	CG3356	TRUE	4	cisbp__M2325	3.99	5kbUpTx	w0.005Andw0.001	0.116796	0.490345
BEAF-32	CG33695	TRUE	4	cisbp__M2325	3.99	5kbUpTx	w0.005Andw0.001	0.110093	0.365578
BEAF-32	CG33774	TRUE	4	cisbp__M2325	3.99	5kbUpTx	w0.005Andw0.001	0.083854	0.0303479
BEAF-32	CG33977	TRUE	3	cisbp__M2325	3.99	5kbUpTx	w0.005Andw0.001	0.107964	0.445157
BEAF-32	CG33993	TRUE	4	cisbp__M2325	3.99	5kbUpTx	w0.005Andw0.001	0.125014	0.0119335
BEAF-32	CG34039	TRUE	4	cisbp__M2325	3.99	5kbUpTx	w0.005Andw0.001	0.095962	0.338139
BEAF-32	CG34056	TRUE	2	cisbp__M2325	3.99	5kbUpTx	w0.005Andw0.001	0.0453106	0.095316
BEAF-32	CG3408	TRUE	4	cisbp__M2325	3.99	5kbUpTx	w0.005Andw0.001	0.162404	0.10195
BEAF-32	CG34148	TRUE	4	cisbp__M2325	3.99	5kbUpTx	w0.005Andw0.001	0.0566401	0.257027
BEAF-32	CG34150	TRUE	2	cisbp__M2325	3.99	5kbUpTx	w0.005Andw0.001	0.131121	0.0683286
BEAF-32	CG34172	TRUE	4	cisbp__M2325	3.99	5kbUpTx	w0.005Andw0.001	0.03937	0.166665
BEAF-32	CG34174	TRUE	4	cisbp__M2325	3.99	5kbUpTx	w0.005Andw0.001	0.0530424	0.367129
BEAF-32	CG34228	TRUE	4	cisbp__M2325	3.99	5kbUpTx	w0.005Andw0.001	0.111292	0.388435
BEAF-32	CG34347	TRUE	4	cisbp__M2325	3.99	5kbUpTx	w0.005Andw0.001	0.207578	21.2344
BEAF-32	CG34354	TRUE	4	cisbp__M2325	3.99	5kbUpTx	w0.005Andw0.001	0.145087	0.120779
BEAF-32	CG34355	TRUE	4	cisbp__M2325	3.99	5kbUpTx	w0.005Andw0.001	0.196684	0.166588
BEAF-32	CG34401	TRUE	4	cisbp__M2325	3.99	5kbUpTx	w0.005Andw0.001	0.197557	0.0408967
BEAF-32	CG3520	TRUE	2	cisbp__M2325	3.99	5kbUpTx	w0.005Andw0.001	0.0463107	0.035977
BEAF-32	CG3530	TRUE	4	cisbp__M2325	3.99	5kbUpTx	w0.005Andw0.001	0.117564	0.0482307
BEAF-32	CG3634	TRUE	4	cisbp__M2325	3.99	5kbUpTx	w0.005Andw0.001	0.0440219	0.00119603
BEAF-32	CG3702	TRUE	4	cisbp__M2325	3.99	5kbUpTx	w0.005Andw0.001	0.144722	0.0548845
BEAF-32	CG3732	TRUE	4	cisbp__M2325	3.99	5kbUpTx	w0.005Andw0.001	0.0948071	0.107547
BEAF-32	CG3740	TRUE	4	cisbp__M2325	3.99	5kbUpTx	w0.005Andw0.001	0.0969533	1.69247
BEAF-32	CG3760	TRUE	4	cisbp__M2325	3.99	5kbUpTx	w0.005Andw0.001	0.135073	0.0464021
BEAF-32	CG3764	TRUE	4	cisbp__M2325	3.99	5kbUpTx	w0.005Andw0.001	0.208623	0.133241
BEAF-32	CG3777	TRUE	4	cisbp__M2325	3.99	5kbUpTx	w0.005Andw0.001	0.063414	0.0172259
BEAF-32	CG3781	TRUE	4	cisbp__M2325	3.99	5kbUpTx	w0.005Andw0.001	0.0435139	0.106529
BEAF-32	CG3793	TRUE	2	cisbp__M2325	3.99	5kbUpTx	w0.005Andw0.001	0.085799	0.0735057
BEAF-32	CG3862	TRUE	4	cisbp__M2325	3.99	5kbUpTx	w0.005Andw0.001	0.0660064	0.0503608
BEAF-32	CG3902	TRUE	1	cisbp__M2325	3.99	5kbUpTx	w0.005Andw0.001	0.247097	0.0130118
BEAF-32	CG3961	TRUE	2	cisbp__M2325	3.99	5kbUpTx	w0.005Andw0.001	0.21567	0.0755937
BEAF-32	CG3995	TRUE	4	cisbp__M2325	3.99	5kbUpTx	w0.005Andw0.001	0.0707812	0.0267767
BEAF-32	CG40470	TRUE	3	cisbp__M2325	3.99	5kbUpTx	w0.005Andw0.001	0.195411	0.942907
BEAF-32	CG41378	TRUE	2	cisbp__M2325	3.99	5kbUpTx	w0.005Andw0.001	0.284552	0.00683542
BEAF-32	CG42231	TRUE	4	cisbp__M2325	3.99	5kbUpTx	w0.005Andw0.001	0.0476601	0.120696
BEAF-32	CG42238	TRUE	4	cisbp__M2325	3.99	5kbUpTx	w0.005Andw0.001	0.129113	0.44458
BEAF-32	CG42258	TRUE	4	cisbp__M2325	3.99	5kbUpTx	w0.005Andw0.001	0.252509	0.0152337
BEAF-32	CG42271	TRUE	4	cisbp__M2325	3.99	5kbUpTx	w0.005Andw0.001	0.142841	0.10557
BEAF-32	CG42327	TRUE	1	cisbp__M2325	3.99	5kbUpTx	w0.005Andw0.001	0.191031	0.0466584
BEAF-32	CG42340	TRUE	4	cisbp__M2325	3.99	5kbUpTx	w0.005Andw0.001	0.191323	0.0135516
BEAF-32	CG4238	TRUE	4	cisbp__M2325	3.99	5kbUpTx	w0.005Andw0.001	0.138365	0.040892
BEAF-32	CG42399	TRUE	4	cisbp__M2325	3.99	5kbUpTx	w0.005Andw0.001	0.0697036	0.269644
BEAF-32	CG42494	TRUE	2	cisbp__M2325	3.99	5kbUpTx	w0.005Andw0.001	0.12376	0.0633529
BEAF-32	CG42553	TRUE	4	cisbp__M2325	3.99	5kbUpTx	w0.005Andw0.001	0.0567701	0.783144
BEAF-32	CG42554	TRUE	4	cisbp__M2325	3.99	5kbUpTx	w0.005Andw0.001	0.100991	1.03496
BEAF-32	CG42613	TRUE	4	cisbp__M2325	3.99	5kbUpTx	w0.005Andw0.001	0.0796593	0.201751
BEAF-32	CG4266	TRUE	4	cisbp__M2325	3.99	5kbUpTx	w0.005Andw0.001	0.20116	0.0591899
BEAF-32	CG42663	TRUE	4	cisbp__M2325	3.99	5kbUpTx	w0.005Andw0.001	0.164417	9.65541
BEAF-32	CG42672	TRUE	4	cisbp__M2325	3.99	5kbUpTx	w0.005Andw0.001	0.177637	0.108935
BEAF-32	CG42699	TRUE	4	cisbp__M2325	3.99	5kbUpTx	w0.005Andw0.001	0.101081	0.141807
BEAF-32	CG42763	TRUE	4	cisbp__M2325	3.99	5kbUpTx	w0.005Andw0.001	0.0473345	0.419054
BEAF-32	CG42788	TRUE	4	cisbp__M2325	3.99	5kbUpTx	w0.005Andw0.001	0.0884606	0.0560409
BEAF-32	CG4287	TRUE	2	cisbp__M2325	3.99	5kbUpTx	w0.005Andw0.001	0.0985909	0.0889537
BEAF-32	CG4294	TRUE	4	cisbp__M2325	3.99	5kbUpTx	w0.005Andw0.001	0.242959	0.00788947
BEAF-32	CG4301	TRUE	2	cisbp__M2325	3.99	5kbUpTx	w0.005Andw0.001	0.225243	0.0551633
BEAF-32	CG43078	TRUE	4	cisbp__M2325	3.99	5kbUpTx	w0.005Andw0.001	0.236708	0.047013
BEAF-32	CG43102	TRUE	4	cisbp__M2325	3.99	5kbUpTx	w0.005Andw0.001	0.25657	0.102309
BEAF-32	CG43107	TRUE	4	cisbp__M2325	3.99	5kbUpTx	w0.005Andw0.001	0.162321	0.203273
BEAF-32	CG43255	TRUE	4	cisbp__M2325	3.99	5kbUpTx	w0.005Andw0.001	0.092964	0.241505
BEAF-32	CG43340	TRUE	4	cisbp__M2325	3.99	5kbUpTx	w0.005Andw0.001	0.270839	0.00205489
BEAF-32	CG43367	TRUE	4	cisbp__M2325	3.99	5kbUpTx	w0.005Andw0.001	0.223726	0.0236887
BEAF-32	CG43394	TRUE	4	cisbp__M2325	3.99	5kbUpTx	w0.005Andw0.001	0.143304	0.45419
BEAF-32	CG4364	TRUE	4	cisbp__M2325	3.99	5kbUpTx	w0.005Andw0.001	0.129407	0.0360214
BEAF-32	CG43783	TRUE	4	cisbp__M2325	3.99	5kbUpTx	w0.005Andw0.001	0.0987229	0.0590813
BEAF-32	CG43813	TRUE	4	cisbp__M2325	3.99	5kbUpTx	w0.005Andw0.001	0.0434017	0.314765
BEAF-32	CG43867	TRUE	4	cisbp__M2325	3.99	5kbUpTx	w0.005Andw0.001	0.0926736	5.01441
BEAF-32	CG4393	TRUE	2	cisbp__M2325	3.99	5kbUpTx	w0.005Andw0.001	0.194564	0.104856
BEAF-32	CG43968	TRUE	4	cisbp__M2325	3.99	5kbUpTx	w0.005Andw0.001	0.265138	0.0812032
BEAF-32	CG4404	TRUE	4	cisbp__M2325	3.99	5kbUpTx	w0.005Andw0.001	0.238599	0.0314795
BEAF-32	CG4407	TRUE	2	cisbp__M2325	3.99	5kbUpTx	w0.005Andw0.001	0.158094	0.0298905
BEAF-32	CG4452	TRUE	4	cisbp__M2325	3.99	5kbUpTx	w0.005Andw0.001	0.213665	0.0121241
BEAF-32	CG4455	TRUE	4	cisbp__M2325	3.99	5kbUpTx	w0.005Andw0.001	0.0883971	0.0622227
BEAF-32	CG44774	TRUE	4	cisbp__M2325	3.99	5kbUpTx	w0.005Andw0.001	0.211538	0.0163549
BEAF-32	CG45050	TRUE	2	cisbp__M2325	3.99	5kbUpTx	w0.005Andw0.001	0.277637	0.0215742
BEAF-32	CG4554	TRUE	4	cisbp__M2325	3.99	5kbUpTx	w0.005Andw0.001	0.112715	0.00407042
BEAF-32	CG4557	TRUE	4	cisbp__M2325	3.99	5kbUpTx	w0.005Andw0.001	0.107131	0.29651
BEAF-32	CG4598	TRUE	4	cisbp__M2325	3.99	5kbUpTx	w0.005Andw0.001	0.123929	0.0280722
BEAF-32	CG4622	TRUE	4	cisbp__M2325	3.99	5kbUpTx	w0.005Andw0.001	0.145549	0.0289631
BEAF-32	CG46281	TRUE	4	cisbp__M2325	3.99	5kbUpTx	w0.005Andw0.001	0.130924	0.32225
BEAF-32	CG46301	TRUE	4	cisbp__M2325	3.99	5kbUpTx	w0.005Andw0.001	0.172017	0.432466
BEAF-32	CG4645	TRUE	4	cisbp__M2325	3.99	5kbUpTx	w0.005Andw0.001	0.107646	0.37163
BEAF-32	CG4751	TRUE	4	cisbp__M2325	3.99	5kbUpTx	w0.005Andw0.001	0.0918721	0.0693908
BEAF-32	CG4806	TRUE	2	cisbp__M2325	3.99	5kbUpTx	w0.005Andw0.001	0.17046	0.0250655
BEAF-32	CG4820	TRUE	4	cisbp__M2325	3.99	5kbUpTx	w0.005Andw0.001	0.0923319	0.318799
BEAF-32	CG4829	TRUE	3	cisbp__M2325	3.99	5kbUpTx	w0.005Andw0.001	0.167195	0.193885
BEAF-32	CG4860	TRUE	4	cisbp__M2325	3.99	5kbUpTx	w0.005Andw0.001	0.0772914	0.0233976
BEAF-32	CG4928	TRUE	4	cisbp__M2325	3.99	5kbUpTx	w0.005Andw0.001	0.242476	0.00220965
BEAF-32	CG4949	TRUE	4	cisbp__M2325	3.99	5kbUpTx	w0.005Andw0.001	0.0511699	3.43677
BEAF-32	CG4951	TRUE	2	cisbp__M2325	3.99	5kbUpTx	w0.005Andw0.001	0.0674286	0.425073
BEAF-32	CG5013	TRUE	4	cisbp__M2325	3.99	5kbUpTx	w0.005Andw0.001	0.0947201	0.349454
BEAF-32	CG5087	TRUE	4	cisbp__M2325	3.99	5kbUpTx	w0.005Andw0.001	0.116806	0.15038
BEAF-32	CG5098	TRUE	4	cisbp__M2325	3.99	5kbUpTx	w0.005Andw0.001	0.152504	0.144344
BEAF-32	CG5114	TRUE	4	cisbp__M2325	3.99	5kbUpTx	w0.005Andw0.001	0.0873385	0.295896
BEAF-32	CG5131	TRUE	4	cisbp__M2325	3.99	5kbUpTx	w0.005Andw0.001	0.0942149	0.0880482
BEAF-32	CG5149	TRUE	1	cisbp__M2325	3.99	5kbUpTx	w0.005Andw0.001	0.144257	0.0273982
BEAF-32	CG5151	TRUE	4	cisbp__M2325	3.99	5kbUpTx	w0.005Andw0.001	0.265841	0.051323
BEAF-32	CG5196	TRUE	4	cisbp__M2325	3.99	5kbUpTx	w0.005Andw0.001	0.188662	0.512696
BEAF-32	CG5214	TRUE	4	cisbp__M2325	3.99	5kbUpTx	w0.005Andw0.001	0.214545	0.0195414
BEAF-32	CG5323	TRUE	3	cisbp__M2325	3.99	5kbUpTx	w0.005Andw0.001	0.12865	0.339399
BEAF-32	CG5346	TRUE	4	cisbp__M2325	3.99	5kbUpTx	w0.005Andw0.001	0.160181	0.043641
BEAF-32	CG5445	TRUE	4	cisbp__M2325	3.99	5kbUpTx	w0.005Andw0.001	0.213127	0.0183289
BEAF-32	CG5521	TRUE	2	cisbp__M2325	3.99	5kbUpTx	w0.005Andw0.001	0.201884	0.0847498
BEAF-32	CG5522	TRUE	3	cisbp__M2325	3.99	5kbUpTx	w0.005Andw0.001	0.195098	0.552194
BEAF-32	CG5532	TRUE	2	cisbp__M2325	3.99	5kbUpTx	w0.005Andw0.001	0.121418	0.303805
BEAF-32	CG5554	TRUE	4	cisbp__M2325	3.99	5kbUpTx	w0.005Andw0.001	0.155128	0.0285423
BEAF-32	CG5697	TRUE	2	cisbp__M2325	3.99	5kbUpTx	w0.005Andw0.001	0.238169	0.107622
BEAF-32	CG5726	TRUE	4	cisbp__M2325	3.99	5kbUpTx	w0.005Andw0.001	0.104408	0.0930749
BEAF-32	CG5727	TRUE	1	cisbp__M2325	3.99	5kbUpTx	w0.005Andw0.001	0.0690271	0.0282403
BEAF-32	CG5757	TRUE	4	cisbp__M2325	3.99	5kbUpTx	w0.005Andw0.001	0.0995513	0.470417
BEAF-32	CG5793	TRUE	4	cisbp__M2325	3.99	5kbUpTx	w0.005Andw0.001	0.207171	0.211556
BEAF-32	CG5808	TRUE	4	cisbp__M2325	3.99	5kbUpTx	w0.005Andw0.001	0.10331	0.150596
BEAF-32	CG5810	TRUE	3	cisbp__M2325	3.99	5kbUpTx	w0.005Andw0.001	0.0993632	0.0422673
BEAF-32	CG5835	TRUE	2	cisbp__M2325	3.99	5kbUpTx	w0.005Andw0.001	0.0597805	0.00612784
BEAF-32	CG5885	TRUE	4	cisbp__M2325	3.99	5kbUpTx	w0.005Andw0.001	0.121214	0.0312075
BEAF-32	CG5888	TRUE	4	cisbp__M2325	3.99	5kbUpTx	w0.005Andw0.001	0.143342	0.132474
BEAF-32	CG5902	TRUE	4	cisbp__M2325	3.99	5kbUpTx	w0.005Andw0.001	0.110583	0.0502934
BEAF-32	CG5946	TRUE	4	cisbp__M2325	3.99	5kbUpTx	w0.005Andw0.001	0.146006	0.286513
BEAF-32	CG5961	TRUE	4	cisbp__M2325	3.99	5kbUpTx	w0.005Andw0.001	0.156143	0.107327
BEAF-32	CG6024	TRUE	4	cisbp__M2325	3.99	5kbUpTx	w0.005Andw0.001	0.0694095	4.42801
BEAF-32	CG6125	TRUE	4	cisbp__M2325	3.99	5kbUpTx	w0.005Andw0.001	0.194843	0.0462039
BEAF-32	CG6126	TRUE	4	cisbp__M2325	3.99	5kbUpTx	w0.005Andw0.001	0.221633	0.168076
BEAF-32	CG6136	TRUE	4	cisbp__M2325	3.99	5kbUpTx	w0.005Andw0.001	0.0666797	0.631618
BEAF-32	CG6227	TRUE	4	cisbp__M2325	3.99	5kbUpTx	w0.005Andw0.001	0.116023	0.416877
BEAF-32	CG6333	TRUE	4	cisbp__M2325	3.99	5kbUpTx	w0.005Andw0.001	0.11244	0.47981
BEAF-32	CG6418	TRUE	4	cisbp__M2325	3.99	5kbUpTx	w0.005Andw0.001	0.0558725	0.596971
BEAF-32	CG6424	TRUE	4	cisbp__M2325	3.99	5kbUpTx	w0.005Andw0.001	0.046722	0.164392
BEAF-32	CG6428	TRUE	4	cisbp__M2325	3.99	5kbUpTx	w0.005Andw0.001	0.105712	0.0869249
BEAF-32	CG6574	TRUE	3	cisbp__M2325	3.99	5kbUpTx	w0.005Andw0.001	0.163835	0.0406852
BEAF-32	CG6617	TRUE	4	cisbp__M2325	3.99	5kbUpTx	w0.005Andw0.001	0.0838917	0.060492
BEAF-32	CG6621	TRUE	4	cisbp__M2325	3.99	5kbUpTx	w0.005Andw0.001	0.143966	0.0876492
BEAF-32	CG6685	TRUE	4	cisbp__M2325	3.99	5kbUpTx	w0.005Andw0.001	0.0930336	0.0862597
BEAF-32	CG6695	TRUE	4	cisbp__M2325	3.99	5kbUpTx	w0.005Andw0.001	0.15916	0.0522048
BEAF-32	CG6724	TRUE	4	cisbp__M2325	3.99	5kbUpTx	w0.005Andw0.001	0.0696239	2.2617
BEAF-32	CG6729	TRUE	4	cisbp__M2325	3.99	5kbUpTx	w0.005Andw0.001	0.0621501	0.091124
BEAF-32	CG6841	TRUE	4	cisbp__M2325	3.99	5kbUpTx	w0.005Andw0.001	0.149833	1.21196
BEAF-32	CG6845	TRUE	4	cisbp__M2325	3.99	5kbUpTx	w0.005Andw0.001	0.103264	0.19937
BEAF-32	CG6907	TRUE	4	cisbp__M2325	3.99	5kbUpTx	w0.005Andw0.001	0.0772965	0.267179
BEAF-32	CG6923	TRUE	4	cisbp__M2325	3.99	5kbUpTx	w0.005Andw0.001	0.13248	0.212624
BEAF-32	CG6961	TRUE	4	cisbp__M2325	3.99	5kbUpTx	w0.005Andw0.001	0.0696805	0.112522
BEAF-32	CG7049	TRUE	4	cisbp__M2325	3.99	5kbUpTx	w0.005Andw0.001	0.0715404	0.0263179
BEAF-32	CG7115	TRUE	4	cisbp__M2325	3.99	5kbUpTx	w0.005Andw0.001	0.24216	0.184881
BEAF-32	CG7130	TRUE	4	cisbp__M2325	3.99	5kbUpTx	w0.005Andw0.001	0.0466745	0.303147
BEAF-32	CG7142	TRUE	4	cisbp__M2325	3.99	5kbUpTx	w0.005Andw0.001	0.191144	0.0882947
BEAF-32	CG7154	TRUE	4	cisbp__M2325	3.99	5kbUpTx	w0.005Andw0.001	0.157422	0.0395903
BEAF-32	CG7156	TRUE	4	cisbp__M2325	3.99	5kbUpTx	w0.005Andw0.001	0.0742811	0.00134839
BEAF-32	CG7164	TRUE	4	cisbp__M2325	3.99	5kbUpTx	w0.005Andw0.001	0.101206	0.00513068
BEAF-32	CG7206	TRUE	4	cisbp__M2325	3.99	5kbUpTx	w0.005Andw0.001	0.220847	0.0365115
BEAF-32	CG7322	TRUE	4	cisbp__M2325	3.99	5kbUpTx	w0.005Andw0.001	0.238586	0.10409
BEAF-32	CG7328	TRUE	4	cisbp__M2325	3.99	5kbUpTx	w0.005Andw0.001	0.0902296	0.692547
BEAF-32	CG7352	TRUE	4	cisbp__M2325	3.99	5kbUpTx	w0.005Andw0.001	0.0315995	0.0990515
BEAF-32	CG7378	TRUE	4	cisbp__M2325	3.99	5kbUpTx	w0.005Andw0.001	0.0946842	1.00448
BEAF-32	CG7382	TRUE	4	cisbp__M2325	3.99	5kbUpTx	w0.005Andw0.001	0.144771	0.00124127
BEAF-32	CG7430	TRUE	4	cisbp__M2325	3.99	5kbUpTx	w0.005Andw0.001	0.142266	0.0687524
BEAF-32	CG7484	TRUE	4	cisbp__M2325	3.99	5kbUpTx	w0.005Andw0.001	0.0783339	1.41825
BEAF-32	CG7488	TRUE	4	cisbp__M2325	3.99	5kbUpTx	w0.005Andw0.001	0.0503873	0.032709
BEAF-32	CG7546	TRUE	2	cisbp__M2325	3.99	5kbUpTx	w0.005Andw0.001	0.196178	0.154309
BEAF-32	CG7600	TRUE	4	cisbp__M2325	3.99	5kbUpTx	w0.005Andw0.001	0.134816	0.0920977
BEAF-32	CG7601	TRUE	4	cisbp__M2325	3.99	5kbUpTx	w0.005Andw0.001	0.142067	0.163306
BEAF-32	CG7646	TRUE	4	cisbp__M2325	3.99	5kbUpTx	w0.005Andw0.001	0.116128	0.114205
BEAF-32	CG7650	TRUE	4	cisbp__M2325	3.99	5kbUpTx	w0.005Andw0.001	0.0342566	0.182536
BEAF-32	CG7694	TRUE	4	cisbp__M2325	3.99	5kbUpTx	w0.005Andw0.001	0.0699784	0.190066
BEAF-32	CG7718	TRUE	3	cisbp__M2325	3.99	5kbUpTx	w0.005Andw0.001	0.0440585	0.00293377
BEAF-32	CG7720	TRUE	4	cisbp__M2325	3.99	5kbUpTx	w0.005Andw0.001	0.176293	0.00156263
BEAF-32	CG7739	TRUE	3	cisbp__M2325	3.99	5kbUpTx	w0.005Andw0.001	0.1033	0.34125
BEAF-32	CG7840	TRUE	4	cisbp__M2325	3.99	5kbUpTx	w0.005Andw0.001	0.0682766	0.0383231
BEAF-32	CG7849	TRUE	4	cisbp__M2325	3.99	5kbUpTx	w0.005Andw0.001	0.134164	0.0485662
BEAF-32	CG7878	TRUE	4	cisbp__M2325	3.99	5kbUpTx	w0.005Andw0.001	0.151961	0.302955
BEAF-32	CG7879	TRUE	3	cisbp__M2325	3.99	5kbUpTx	w0.005Andw0.001	0.169699	0.337425
BEAF-32	CG7943	TRUE	2	cisbp__M2325	3.99	5kbUpTx	w0.005Andw0.001	0.138097	0.00360817
BEAF-32	CG7945	TRUE	4	cisbp__M2325	3.99	5kbUpTx	w0.005Andw0.001	0.221055	0.0174144
BEAF-32	CG7956	TRUE	4	cisbp__M2325	3.99	5kbUpTx	w0.005Andw0.001	0.250505	0.113488
BEAF-32	CG7966	TRUE	4	cisbp__M2325	3.99	5kbUpTx	w0.005Andw0.001	0.124119	0.0204677
BEAF-32	CG7974	TRUE	4	cisbp__M2325	3.99	5kbUpTx	w0.005Andw0.001	0.0685561	0.0426793
BEAF-32	CG8005	TRUE	4	cisbp__M2325	3.99	5kbUpTx	w0.005Andw0.001	0.0591651	0.10309
BEAF-32	CG8036	TRUE	4	cisbp__M2325	3.99	5kbUpTx	w0.005Andw0.001	0.230382	0.576246
BEAF-32	CG8079	TRUE	4	cisbp__M2325	3.99	5kbUpTx	w0.005Andw0.001	0.242504	0.0140702
BEAF-32	CG8097	TRUE	4	cisbp__M2325	3.99	5kbUpTx	w0.005Andw0.001	0.0367657	0.234448
BEAF-32	CG8108	TRUE	4	cisbp__M2325	3.99	5kbUpTx	w0.005Andw0.001	0.255438	0.013439
BEAF-32	CG8176	TRUE	4	cisbp__M2325	3.99	5kbUpTx	w0.005Andw0.001	0.204562	0.0241473
BEAF-32	CG8209	TRUE	4	cisbp__M2325	3.99	5kbUpTx	w0.005Andw0.001	0.163262	0.951862
BEAF-32	CG8223	TRUE	2	cisbp__M2325	3.99	5kbUpTx	w0.005Andw0.001	0.130764	0.0924344
BEAF-32	CG8321	TRUE	4	cisbp__M2325	3.99	5kbUpTx	w0.005Andw0.001	0.189301	0.0438476
BEAF-32	CG8435	TRUE	2	cisbp__M2325	3.99	5kbUpTx	w0.005Andw0.001	0.090894	0.401652
BEAF-32	CG8468	TRUE	3	cisbp__M2325	3.99	5kbUpTx	w0.005Andw0.001	0.258161	0.156845
BEAF-32	CG8485	TRUE	3	cisbp__M2325	3.99	5kbUpTx	w0.005Andw0.001	0.179816	0.279875
BEAF-32	CG8531	TRUE	2	cisbp__M2325	3.99	5kbUpTx	w0.005Andw0.001	0.158005	0.152379
BEAF-32	CG8549	TRUE	3	cisbp__M2325	3.99	5kbUpTx	w0.005Andw0.001	0.123015	4.2747
BEAF-32	CG8620	TRUE	2	cisbp__M2325	3.99	5kbUpTx	w0.005Andw0.001	0.200744	0.15887
BEAF-32	CG8654	TRUE	2	cisbp__M2325	3.99	5kbUpTx	w0.005Andw0.001	0.170965	0.0650697
BEAF-32	CG8726	TRUE	4	cisbp__M2325	3.99	5kbUpTx	w0.005Andw0.001	0.162146	0.0937119
BEAF-32	CG8785	TRUE	4	cisbp__M2325	3.99	5kbUpTx	w0.005Andw0.001	0.146304	0.0917057
BEAF-32	CG8814	TRUE	4	cisbp__M2325	3.99	5kbUpTx	w0.005Andw0.001	0.0989418	0.194797
BEAF-32	CG8837	TRUE	3	cisbp__M2325	3.99	5kbUpTx	w0.005Andw0.001	0.18585	0.0789531
BEAF-32	CG8929	TRUE	4	cisbp__M2325	3.99	5kbUpTx	w0.005Andw0.001	0.239397	0.0103974
BEAF-32	CG9003	TRUE	4	cisbp__M2325	3.99	5kbUpTx	w0.005Andw0.001	0.254306	0.0274523
BEAF-32	CG9065	TRUE	4	cisbp__M2325	3.99	5kbUpTx	w0.005Andw0.001	0.132244	0.0358415
BEAF-32	CG9149	TRUE	4	cisbp__M2325	3.99	5kbUpTx	w0.005Andw0.001	0.0792112	0.00987732
BEAF-32	CG9171	TRUE	4	cisbp__M2325	3.99	5kbUpTx	w0.005Andw0.001	0.231026	0.202547
BEAF-32	CG9254	TRUE	4	cisbp__M2325	3.99	5kbUpTx	w0.005Andw0.001	0.0689456	0.122687
BEAF-32	CG9257	TRUE	2	cisbp__M2325	3.99	5kbUpTx	w0.005Andw0.001	0.0541679	0.109318
BEAF-32	CG9300	TRUE	4	cisbp__M2325	3.99	5kbUpTx	w0.005Andw0.001	0.106497	0.00238221
BEAF-32	CG9393	TRUE	3	cisbp__M2325	3.99	5kbUpTx	w0.005Andw0.001	0.0679192	0.176946
BEAF-32	CG9426	TRUE	4	cisbp__M2325	3.99	5kbUpTx	w0.005Andw0.001	0.095423	0.0604201
BEAF-32	CG9536	TRUE	4	cisbp__M2325	3.99	5kbUpTx	w0.005Andw0.001	0.1798	0.137185
BEAF-32	CG9568	TRUE	4	cisbp__M2325	3.99	5kbUpTx	w0.005Andw0.001	0.123559	0.0920824
BEAF-32	CG9650	TRUE	4	cisbp__M2325	3.99	5kbUpTx	w0.005Andw0.001	0.229833	0.0155822
BEAF-32	CG9667	TRUE	4	cisbp__M2325	3.99	5kbUpTx	w0.005Andw0.001	0.0790105	0.0522318
BEAF-32	CG9674	TRUE	4	cisbp__M2325	3.99	5kbUpTx	w0.005Andw0.001	0.0905749	0.00562455
BEAF-32	CG9705	TRUE	4	cisbp__M2325	3.99	5kbUpTx	w0.005Andw0.001	0.185767	0.134988
BEAF-32	CG9776	TRUE	4	cisbp__M2325	3.99	5kbUpTx	w0.005Andw0.001	0.231048	0.100494
BEAF-32	CG9795	TRUE	4	cisbp__M2325	3.99	5kbUpTx	w0.005Andw0.001	0.1746	0.0298215
BEAF-32	CG9837	TRUE	2	cisbp__M2325	3.99	5kbUpTx	w0.005Andw0.001	0.0937678	0.0240324
BEAF-32	CG9853	TRUE	4	cisbp__M2325	3.99	5kbUpTx	w0.005Andw0.001	0.102755	0.0713347
BEAF-32	CG9922	TRUE	4	cisbp__M2325	3.99	5kbUpTx	w0.005Andw0.001	0.139942	0.0956428
BEAF-32	CG9934	TRUE	4	cisbp__M2325	3.99	5kbUpTx	w0.005Andw0.001	0.163378	0.177674
BEAF-32	CG9941	TRUE	4	cisbp__M2325	3.99	5kbUpTx	w0.005Andw0.001	0.110661	0.476395
BEAF-32	CG9945	TRUE	4	cisbp__M2325	3.99	5kbUpTx	w0.005Andw0.001	0.142707	0.0394519
BEAF-32	CG9948	TRUE	4	cisbp__M2325	3.99	5kbUpTx	w0.005Andw0.001	0.0698565	0.326219
BEAF-32	chas	TRUE	4	cisbp__M2325	3.99	5kbUpTx	w0.005Andw0.001	0.0324381	0.425203
BEAF-32	Chd64	TRUE	2	cisbp__M2325	3.99	5kbUpTx	w0.005Andw0.001	0.144424	0.0257381
BEAF-32	Chi	TRUE	4	cisbp__M2325	3.99	5kbUpTx	w0.005Andw0.001	0.09184	0.0206362
BEAF-32	chic	TRUE	4	cisbp__M2325	3.99	5kbUpTx	w0.005Andw0.001	0.198575	0.0640389
BEAF-32	chif	TRUE	4	cisbp__M2325	3.99	5kbUpTx	w0.005Andw0.001	0.174179	0.0858712
BEAF-32	chm	TRUE	2	cisbp__M2325	3.99	5kbUpTx	w0.005Andw0.001	0.142631	0.0433506
BEAF-32	CHOp24	TRUE	4	cisbp__M2325	3.99	5kbUpTx	w0.005Andw0.001	0.131809	4.46526
BEAF-32	chrb	TRUE	4	cisbp__M2325	3.99	5kbUpTx	w0.005Andw0.001	0.0817647	0.0480843
BEAF-32	CIAPIN1	TRUE	2	cisbp__M2325	3.99	5kbUpTx	w0.005Andw0.001	0.167728	0.143278
BEAF-32	cib	TRUE	4	cisbp__M2325	3.99	5kbUpTx	w0.005Andw0.001	0.0422699	0.165859
BEAF-32	Cip4	TRUE	4	cisbp__M2325	3.99	5kbUpTx	w0.005Andw0.001	0.245482	0.125238
BEAF-32	ck	TRUE	2	cisbp__M2325	3.99	5kbUpTx	w0.005Andw0.001	0.236775	0.0358162
BEAF-32	CkIalpha	TRUE	4	cisbp__M2325	3.99	5kbUpTx	w0.005Andw0.001	0.247367	0.00647345
BEAF-32	CkIIbeta	TRUE	4	cisbp__M2325	3.99	5kbUpTx	w0.005Andw0.001	0.259297	0.0133679
BEAF-32	ClC-a	TRUE	4	cisbp__M2325	3.99	5kbUpTx	w0.005Andw0.001	0.172394	0.0217292
BEAF-32	CLIP-190	TRUE	4	cisbp__M2325	3.99	5kbUpTx	w0.005Andw0.001	0.232374	0.0366001
BEAF-32	CLS	TRUE	3	cisbp__M2325	3.99	5kbUpTx	w0.005Andw0.001	0.0958985	0.151253
BEAF-32	cN-IIIB	TRUE	4	cisbp__M2325	3.99	5kbUpTx	w0.005Andw0.001	0.0697822	0.363282
BEAF-32	Cont	TRUE	4	cisbp__M2325	3.99	5kbUpTx	w0.005Andw0.001	0.0755897	0.0218572
BEAF-32	Coq2	TRUE	2	cisbp__M2325	3.99	5kbUpTx	w0.005Andw0.001	0.0669381	0.532138
BEAF-32	CoRest	TRUE	4	cisbp__M2325	3.99	5kbUpTx	w0.005Andw0.001	0.148572	0.0924519
BEAF-32	Cow	TRUE	4	cisbp__M2325	3.99	5kbUpTx	w0.005Andw0.001	0.0899941	0.0883432
BEAF-32	COX6B	TRUE	2	cisbp__M2325	3.99	5kbUpTx	w0.005Andw0.001	0.23836	0.00192914
BEAF-32	COX7A	TRUE	4	cisbp__M2325	3.99	5kbUpTx	w0.005Andw0.001	0.219906	0.00164955
BEAF-32	Cp110	TRUE	4	cisbp__M2325	3.99	5kbUpTx	w0.005Andw0.001	0.277599	0.181245
BEAF-32	cpb	TRUE	4	cisbp__M2325	3.99	5kbUpTx	w0.005Andw0.001	0.110923	0.318136
BEAF-32	Cpr	TRUE	4	cisbp__M2325	3.99	5kbUpTx	w0.005Andw0.001	0.242466	0.0134711
BEAF-32	Cpr64Ad	TRUE	2	cisbp__M2325	3.99	5kbUpTx	w0.005Andw0.001	0.10408	0.0504868
BEAF-32	Cpr73D	TRUE	3	cisbp__M2325	3.99	5kbUpTx	w0.005Andw0.001	0.100472	0.144658
BEAF-32	Cpr92A	TRUE	4	cisbp__M2325	3.99	5kbUpTx	w0.005Andw0.001	0.117687	0.0146572
BEAF-32	CPT2	TRUE	4	cisbp__M2325	3.99	5kbUpTx	w0.005Andw0.001	0.0723805	0.228792
BEAF-32	CR40354	TRUE	2	cisbp__M2325	3.99	5kbUpTx	w0.005Andw0.001	0.0765536	0.116373
BEAF-32	CR6900	TRUE	4	cisbp__M2325	3.99	5kbUpTx	w0.005Andw0.001	0.107095	0.242163
BEAF-32	crb	TRUE	4	cisbp__M2325	3.99	5kbUpTx	w0.005Andw0.001	0.108276	0.0456387
BEAF-32	crc	TRUE	4	cisbp__M2325	3.99	5kbUpTx	w0.005Andw0.001	0.242368	0.0238965
BEAF-32	CrebA	TRUE	4	cisbp__M2325	3.99	5kbUpTx	w0.005Andw0.001	0.225879	0.0233607
BEAF-32	CrebB	TRUE	4	cisbp__M2325	3.99	5kbUpTx	w0.005Andw0.001	0.222812	0.00425583
BEAF-32	crn	TRUE	4	cisbp__M2325	3.99	5kbUpTx	w0.005Andw0.001	0.0845681	0.160662
BEAF-32	crol	TRUE	4	cisbp__M2325	3.99	5kbUpTx	w0.005Andw0.001	0.276371	0.00198067
BEAF-32	Csk	TRUE	2	cisbp__M2325	3.99	5kbUpTx	w0.005Andw0.001	0.214078	0.00601937
BEAF-32	CSN1b	TRUE	4	cisbp__M2325	3.99	5kbUpTx	w0.005Andw0.001	0.0699375	0.16565
BEAF-32	CSN3	TRUE	4	cisbp__M2325	3.99	5kbUpTx	w0.005Andw0.001	0.0834968	0.165932
BEAF-32	CSN4	TRUE	4	cisbp__M2325	3.99	5kbUpTx	w0.005Andw0.001	0.129842	0.0541653
BEAF-32	CSN7	TRUE	4	cisbp__M2325	3.99	5kbUpTx	w0.005Andw0.001	0.203587	0.255218
BEAF-32	CSN8	TRUE	4	cisbp__M2325	3.99	5kbUpTx	w0.005Andw0.001	0.0951859	0.03912
BEAF-32	Csp	TRUE	3	cisbp__M2325	3.99	5kbUpTx	w0.005Andw0.001	0.23316	0.016933
BEAF-32	ct	TRUE	4	cisbp__M2325	3.99	5kbUpTx	w0.005Andw0.001	0.271982	0.0052766
BEAF-32	CtBP	TRUE	4	cisbp__M2325	3.99	5kbUpTx	w0.005Andw0.001	0.282569	0.0148881
BEAF-32	CTCF	TRUE	4	cisbp__M2325	3.99	5kbUpTx	w0.005Andw0.001	0.118559	0.015367
BEAF-32	Ctr1A	TRUE	4	cisbp__M2325	3.99	5kbUpTx	w0.005Andw0.001	0.176418	0.0394152
BEAF-32	Ctr1B	TRUE	2	cisbp__M2325	3.99	5kbUpTx	w0.005Andw0.001	0.18518	0.358627
BEAF-32	CtsB1	TRUE	4	cisbp__M2325	3.99	5kbUpTx	w0.005Andw0.001	0.263922	0.021553
BEAF-32	Cul1	TRUE	3	cisbp__M2325	3.99	5kbUpTx	w0.005Andw0.001	0.227058	0.0227209
BEAF-32	Cul2	TRUE	4	cisbp__M2325	3.99	5kbUpTx	w0.005Andw0.001	0.204796	0.0515783
BEAF-32	Cul3	TRUE	4	cisbp__M2325	3.99	5kbUpTx	w0.005Andw0.001	0.220992	0.0377155
BEAF-32	cv-2	TRUE	3	cisbp__M2325	3.99	5kbUpTx	w0.005Andw0.001	0.0527836	0.127805
BEAF-32	cv-c	TRUE	4	cisbp__M2325	3.99	5kbUpTx	w0.005Andw0.001	0.239884	0.0219346
BEAF-32	CycG	TRUE	4	cisbp__M2325	3.99	5kbUpTx	w0.005Andw0.001	0.292298	0.00571118
BEAF-32	Cyp12c1	TRUE	4	cisbp__M2325	3.99	5kbUpTx	w0.005Andw0.001	0.130012	6.14803
BEAF-32	Cyp12e1	TRUE	4	cisbp__M2325	3.99	5kbUpTx	w0.005Andw0.001	0.112012	0.0970379
BEAF-32	Cyp4ad1	TRUE	4	cisbp__M2325	3.99	5kbUpTx	w0.005Andw0.001	0.0391478	0.507828
BEAF-32	Cyp4ae1	TRUE	4	cisbp__M2325	3.99	5kbUpTx	w0.005Andw0.001	0.135408	0.0920973
BEAF-32	Cyp4e3	TRUE	4	cisbp__M2325	3.99	5kbUpTx	w0.005Andw0.001	0.114076	0.588896
BEAF-32	Cyp4p2	TRUE	2	cisbp__M2325	3.99	5kbUpTx	w0.005Andw0.001	0.0391859	0.045551
BEAF-32	Cyp6a18	TRUE	2	cisbp__M2325	3.99	5kbUpTx	w0.005Andw0.001	0.198546	0.69008
BEAF-32	Cyp6u1	TRUE	3	cisbp__M2325	3.99	5kbUpTx	w0.005Andw0.001	0.0993927	0.224409
BEAF-32	Cyt-b5	TRUE	4	cisbp__M2325	3.99	5kbUpTx	w0.005Andw0.001	0.239356	0.053094
BEAF-32	D2hgdh	TRUE	3	cisbp__M2325	3.99	5kbUpTx	w0.005Andw0.001	0.237018	0.103786
BEAF-32	Dab	TRUE	4	cisbp__M2325	3.99	5kbUpTx	w0.005Andw0.001	0.197252	0.0549573
BEAF-32	dally	TRUE	4	cisbp__M2325	3.99	5kbUpTx	w0.005Andw0.001	0.197305	0.00755282
BEAF-32	dbe	TRUE	3	cisbp__M2325	3.99	5kbUpTx	w0.005Andw0.001	0.075568	1.80266
BEAF-32	dbo	TRUE	4	cisbp__M2325	3.99	5kbUpTx	w0.005Andw0.001	0.142478	0.143155
BEAF-32	Dbp73D	TRUE	4	cisbp__M2325	3.99	5kbUpTx	w0.005Andw0.001	0.109882	0.282298
BEAF-32	DCAF12	TRUE	4	cisbp__M2325	3.99	5kbUpTx	w0.005Andw0.001	0.0690502	0.0553132
BEAF-32	DCTN3-p24	TRUE	4	cisbp__M2325	3.99	5kbUpTx	w0.005Andw0.001	0.097096	0.551751
BEAF-32	Der-1	TRUE	4	cisbp__M2325	3.99	5kbUpTx	w0.005Andw0.001	0.13577	0.179498
BEAF-32	Der-2	TRUE	4	cisbp__M2325	3.99	5kbUpTx	w0.005Andw0.001	0.11429	0.0449969
BEAF-32	Desat1	TRUE	4	cisbp__M2325	3.99	5kbUpTx	w0.005Andw0.001	0.262356	0.0831027
BEAF-32	Dh44-R2	TRUE	4	cisbp__M2325	3.99	5kbUpTx	w0.005Andw0.001	0.218846	0.0250152
BEAF-32	Dhap-at	TRUE	4	cisbp__M2325	3.99	5kbUpTx	w0.005Andw0.001	0.113301	0.00667873
BEAF-32	Dhx15	TRUE	3	cisbp__M2325	3.99	5kbUpTx	w0.005Andw0.001	0.145818	0.10233
BEAF-32	DIP-alpha	TRUE	4	cisbp__M2325	3.99	5kbUpTx	w0.005Andw0.001	0.126779	5.72733
BEAF-32	Dip-C	TRUE	4	cisbp__M2325	3.99	5kbUpTx	w0.005Andw0.001	0.0768031	0.678743
BEAF-32	dj-1beta	TRUE	4	cisbp__M2325	3.99	5kbUpTx	w0.005Andw0.001	0.112551	0.236238
BEAF-32	Dlc90F	TRUE	2	cisbp__M2325	3.99	5kbUpTx	w0.005Andw0.001	0.103492	0.056917
BEAF-32	DnaJ-1	TRUE	4	cisbp__M2325	3.99	5kbUpTx	w0.005Andw0.001	0.132402	0.0867832
BEAF-32	dnc	TRUE	4	cisbp__M2325	3.99	5kbUpTx	w0.005Andw0.001	0.287173	0.00515464
BEAF-32	dnr1	TRUE	4	cisbp__M2325	3.99	5kbUpTx	w0.005Andw0.001	0.228496	0.0501216
BEAF-32	dnt	TRUE	4	cisbp__M2325	3.99	5kbUpTx	w0.005Andw0.001	0.119973	0.0429364
BEAF-32	Doc1	TRUE	4	cisbp__M2325	3.99	5kbUpTx	w0.005Andw0.001	0.0554465	0.34707
BEAF-32	dome	TRUE	4	cisbp__M2325	3.99	5kbUpTx	w0.005Andw0.001	0.155904	0.00948401
BEAF-32	dor	TRUE	4	cisbp__M2325	3.99	5kbUpTx	w0.005Andw0.001	0.0632876	0.139786
BEAF-32	DOR	TRUE	4	cisbp__M2325	3.99	5kbUpTx	w0.005Andw0.001	0.243915	0.0217898
BEAF-32	Dp1	TRUE	4	cisbp__M2325	3.99	5kbUpTx	w0.005Andw0.001	0.207019	0.0386101
BEAF-32	Dpit47	TRUE	4	cisbp__M2325	3.99	5kbUpTx	w0.005Andw0.001	0.0959291	0.112813
BEAF-32	dpr1	TRUE	4	cisbp__M2325	3.99	5kbUpTx	w0.005Andw0.001	0.0719071	0.281215
BEAF-32	dpr14	TRUE	4	cisbp__M2325	3.99	5kbUpTx	w0.005Andw0.001	0.0445994	0.844806
BEAF-32	dpr21	TRUE	4	cisbp__M2325	3.99	5kbUpTx	w0.005Andw0.001	0.159768	0.076862
BEAF-32	dpy	TRUE	4	cisbp__M2325	3.99	5kbUpTx	w0.005Andw0.001	0.0805781	0.112986
BEAF-32	Drak	TRUE	2	cisbp__M2325	3.99	5kbUpTx	w0.005Andw0.001	0.26938	0.0110011
BEAF-32	Drat	TRUE	4	cisbp__M2325	3.99	5kbUpTx	w0.005Andw0.001	0.192255	0.0896496
BEAF-32	Drep2	TRUE	4	cisbp__M2325	3.99	5kbUpTx	w0.005Andw0.001	0.16934	0.0777757
BEAF-32	Drp1	TRUE	4	cisbp__M2325	3.99	5kbUpTx	w0.005Andw0.001	0.198427	0.074557
BEAF-32	ds	TRUE	4	cisbp__M2325	3.99	5kbUpTx	w0.005Andw0.001	0.151618	1.16126
BEAF-32	Dscam2	TRUE	4	cisbp__M2325	3.99	5kbUpTx	w0.005Andw0.001	0.0695634	0.124521
BEAF-32	dsd	TRUE	4	cisbp__M2325	3.99	5kbUpTx	w0.005Andw0.001	0.265677	0.0205078
BEAF-32	dsh	TRUE	4	cisbp__M2325	3.99	5kbUpTx	w0.005Andw0.001	0.111054	0.0105252
BEAF-32	dsx	TRUE	4	cisbp__M2325	3.99	5kbUpTx	w0.005Andw0.001	0.255537	0.00724246
BEAF-32	dsx-c73A	TRUE	4	cisbp__M2325	3.99	5kbUpTx	w0.005Andw0.001	0.149438	0.0411676
BEAF-32	DUBAI	TRUE	4	cisbp__M2325	3.99	5kbUpTx	w0.005Andw0.001	0.109464	0.0595596
BEAF-32	dve	TRUE	4	cisbp__M2325	3.99	5kbUpTx	w0.005Andw0.001	0.0304212	0.0137351
BEAF-32	dwg	TRUE	2	cisbp__M2325	3.99	5kbUpTx	w0.005Andw0.001	0.1272	0.094754
BEAF-32	Dys	TRUE	4	cisbp__M2325	3.99	5kbUpTx	w0.005Andw0.001	0.269295	0.00160576
BEAF-32	E(Pc)	TRUE	4	cisbp__M2325	3.99	5kbUpTx	w0.005Andw0.001	0.253754	0.0361778
BEAF-32	Eaf6	TRUE	4	cisbp__M2325	3.99	5kbUpTx	w0.005Andw0.001	0.0720083	0.811788
[truncated: 25,613 more rows]
